# Supplementary material for: UBB pseudogene 4 encodes functional ubiquitin variants
Source: Nat Commun. 2020 Mar 11;11:1306. doi: 10.1038/s41467-020-15090-6 (PMC7066184; doi:10.1038/s41467-020-15090-6)
Supplement: Supplementary file 4 — Supplementary Data 1 [file 41467_2020_15090_MOESM4_ESM.xlsx]

## Sheet: M-L (Fig.3c)
Gene names	Ratio M/L N_1	Ratio M/L N_2	Ratio M/L N_3	Mean M/L	log2(M/L)	Z-score	Significant Ub / Mock (0,01)	Significant Ub / Mock (0,1)			Descriptive stats	Number of values	175
RPS7	13.032	7.8544	7.9965	9.62763	3.26718	2.58053	Yes	Yes
UBA1	5.8256	11.092	10.339	9.08553	3.18357	2.52501	No	Yes				Minimum	-9.28
UBB	8.0879	9.7991	8.7768	8.88793	3.15185	2.50395	No	Yes				25% Percentile	-0.7075
UBE2N	6.4821	6.4206	7.2958	6.73283	2.75121	2.23792	No	Yes				Median	-0.3812
UBBP4	3.1703	6.2557	10.203	6.543	2.70995	2.21053	No	Yes				75% Percentile	-0.1784
RPS10	3.6383	2.3165	5.0953	3.68337	1.88103	1.66011	No	Yes				Maximum	3.267
RPS20	1.2252	1.5845	6.7881	3.19927	1.67774	1.52513	No	Yes				Range	12.55
RPS3	1.8712	2.6985	4.4629	3.01087	1.59018	1.46698	No	Yes						Z-score
H2AFV	6.1831	2.3523	0.24137	2.92559	1.54873	1.43946	No	Yes				1% Percentile	-7.725	-4.71839
SUMO1	2.3579	1.3539	1.9142	1.87533	0.907147	1.01344	No	Yes				99% Percentile	3.204	2.53858
ATP1A1	1.885	1.3922	1.653	1.6434	0.716684	0.886975	No	Yes
H2AFY	1.8451	0.57028	2.4904	1.63526	0.70952	0.882218	No	Yes				99% CI of median
SYNJ1	1.1315	2.9053	0.79211	1.60964	0.686735	0.867088	No	Yes				Actual confidence level	99,00%
IGJ	0.01092	1.9229	2.8708	1.60154	0.67946	0.862258	No	Yes				Lower confidence limit	-0.4599
PGAM1	1.6139	1.1913	1.6129	1.4727	0.558464	0.781915	No	Yes				Upper confidence limit	-0.3107
HSPA1A	1.5007	0.84182	1.5825	1.30834	0.387738	0.668551	No	Yes
AKR1B1	2.8679	0.17561	0.79566	1.27972	0.355832	0.647365	No	Yes				Mean	-0.6191
ARHGDIA	2.1043	0.8573	0.74026	1.23395	0.303288	0.612475	No	No				Std. Deviation	1.506
TUFM	1.085	0.77729	1.6856	1.18263	0.241999	0.571779	No	No				Std. Error of Mean	0.1139
VCP	0.36299	1.1794	1.802	1.1148	0.156781	0.515193	No	No									Shapiro-Wilk test
RAB24	1.2371	1.0202	1.03	1.09577	0.131941	0.498699	No	No				Coefficient of variation	243,3%				W	0.7265
TKT	1.117	0.58156	1.4917	1.06342	0.0887115	0.469994	No	No									P value	<0,0001
SRSF6	1.3191	0.68111	1.0929	1.03104	0.0440956	0.440369	No	No				Skewness	-2.026				Passed normality test (alpha=0.05)?	No
RPL18A	1.0749	1.0365	0.87789	0.99643	-0.00515964	0.407663	No	No				Kurtosis	9.377
MDH1	1.3472	0.73196	0.9024	0.993853	-0.00889513	0.405183	No	No
EHBP1L1	1.0076	1.1186	0.81628	0.980827	-0.0279299	0.392543	No	No						Z-score
FBL	1.6067	0.266	1.0629	0.978533	-0.0313071	0.390301	No	No				5% Percentile	-4.025	-2.26155
PFN1	0.98108	0.82323	1.1152	0.97317	-0.0392362	0.385036	No	No				95% Percentile	1.557	1.44495
TARS	0.84368	1.0069	1.065	0.97186	-0.0411796	0.383745	No	No
KIF13A	0.96505	1.1165	0.79584	0.95913	-0.0602017	0.371114	No	No						Z-score
SDHA	1.0857	0.87506	0.89016	0.950307	-0.0735349	0.362261	No	No				10% Percentile	-2.098	-0.982005
RAB22A	0.87933	1.207	0.73169	0.93934	-0.0902806	0.351142	No	No				90% Percentile	0.3243	0.626428
PARP1	0.84004	0.91143	1.0281	0.926523	-0.110101	0.337981	No	No
VDAC3	0.86447	0.96633	0.93417	0.921657	-0.117699	0.332936	No	No
LMNA	1.007	0.90446	0.8364	0.915953	-0.126654	0.326989	No	No
NACA	0.84804	0.99086	0.90057	0.913157	-0.131066	0.32406	No	No
RNPS1	0.94821	1.1423	0.62957	0.906693	-0.141313	0.317255	No	No
ENO1	0.98553	0.53907	1.1821	0.902233	-0.148428	0.312532	No	No
TRA2A	0.82882	1.169	0.68764	0.895153	-0.159793	0.304985	No	No
PDIA4	0.95128	0.93094	0.79867	0.89363	-0.16225	0.303353	No	No
HNRNPA2B1	1.031	0.81858	0.82693	0.89217	-0.164609	0.301787	No	No
YBX3	0.89797	0.8525	0.92487	0.89178	-0.16524	0.301368	No	No
VDAC1	0.83254	0.91425	0.91529	0.88736	-0.172409	0.296608	No	No
LDHA	0.7985	0.68566	1.1668	0.883653	-0.178448	0.292598	No	No
VDAC2	0.8177	0.94892	0.88233	0.882983	-0.179542	0.291871	No	No
RPS24	1.1933	0.55247	0.88228	0.876017	-0.19097	0.284283	No	No
UBE4A	0.80726	0.98557	0.83019	0.87434	-0.193734	0.282448	No	No
RBMXL1	0.9004	1.0232	0.68173	0.868443	-0.203496	0.275965	No	No
PLCB3	0.99668	0.9011	0.69794	0.86524	-0.208828	0.272425	No	No
HIST2H2AC	1.1209	1.0866	0.3825	0.863333	-0.21201	0.270312	No	No
LDHB	0.89112	0.67314	1.0178	0.860687	-0.21644	0.267371	No	No
PSMC4	0.71852	0.95339	0.9044	0.85877	-0.219656	0.265235	No	No
YBX1	0.82443	0.93621	0.7914	0.85068	-0.233312	0.256168	No	No
HIST1H1C	1.036	0.92903	0.58028	0.848437	-0.237121	0.253638	No	No
RPL24	0.98814	0.59202	0.96511	0.848423	-0.237144	0.253623	No	No
NUMA1	1.0465	0.59069	0.90563	0.847607	-0.238533	0.2527	No	No
RBMX	0.8612	0.95814	0.71975	0.846363	-0.240651	0.251294	No	No
RPL23	1.1686	0.52901	0.82614	0.84125	-0.249393	0.245489	No	No
COG7	0.86782	0.92303	0.73239	0.84108	-0.249685	0.245295	No	No
RPL6	1.0436	0.59186	0.86935	0.834937	-0.260261	0.238273	No	No
RPL29	0.78822	0.80588	0.90897	0.834357	-0.261264	0.237607	No	No
HNRNPA1	0.99475	0.64321	0.85609	0.83135	-0.266472	0.234149	No	No
PPIA	0.56764	0.5087	1.4089	0.828413	-0.271577	0.230759	No	No
RPL18	1.0986	0.39346	0.97989	0.823983	-0.279313	0.225622	No	No
PRDX3	1.0728	0.52896	0.85497	0.81891	-0.288223	0.219706	No	No
SYNCRIP	1.0911	0.37028	0.98417	0.815183	-0.294804	0.215336	No	No
CLTC	1.2631	0.2879	0.89115	0.81405	-0.296811	0.214004	No	No
TRA2B	0.87785	0.99999	0.55414	0.81066	-0.302831	0.210006	No	No
EEF1G	0.58735	0.61007	1.2344	0.810607	-0.302926	0.209943	No	No
PTBP1	0.87194	0.79594	0.75881	0.808897	-0.305973	0.20792	No	No
RPS15A	0.94649	0.54843	0.9239	0.806273	-0.310659	0.204808	No	No
RPL3	1.2343	0.49642	0.68664	0.805787	-0.31153	0.20423	No	No
HNRNPU	1.382	0.24091	0.79311	0.80534	-0.31233	0.203698	No	No
NCL	0.76617	0.88505	0.74761	0.79961	-0.322632	0.196858	No	No
HNRNPA0	1.0313	0.61265	0.72264	0.788863	-0.342153	0.183896	No	No
RPS8	0.94665	0.42508	0.99281	0.78818	-0.343403	0.183066	No	No
KIDINS220	0.81147	0.83947	0.71306	0.788	-0.343732	0.182847	No	No
HIST1H1E	1.0822	0.76099	0.50934	0.784177	-0.350749	0.178188	No	No
RPS26	1.0153	0.58793	0.74442	0.78255	-0.353745	0.176198	No	No
TAF15	0.82725	0.83773	0.67766	0.78088	-0.356827	0.174152	No	No
ALDOA	0.84076	0.317	1.181	0.779587	-0.359219	0.172564	No	No
EIF3J	0.75415	0.82185	0.76009	0.778697	-0.360867	0.17147	No	No
LMNB1	0.93941	0.66847	0.72457	0.777483	-0.363116	0.169976	No	No
EEF2	0.89215	0.38061	1.0515	0.774753	-0.368191	0.166606	No	No
HIST1H1B	0.88289	0.89366	0.54289	0.773147	-0.371186	0.164618	No	No
GPATCH8	0.82082	0.849	0.64902	0.772947	-0.371559	0.16437	No	No
EIF4A1	0.75839	0.46545	1.08	0.767947	-0.380922	0.158153	No	No
RSL1D1	0.94436	0.69209	0.66702	0.767823	-0.381154	0.157999	No	No
AHCY	0.69641	0.68949	0.91093	0.76561	-0.385318	0.155233	No	No
SNRPD1	1.1463	0.28089	0.86763	0.76494	-0.386582	0.154395	No	No
HNRNPA3	1.0857	0.60815	0.59516	0.763003	-0.390239	0.151966	No	No
RSF1	0.88476	0.78692	0.61073	0.760803	-0.394405	0.1492	No	No
ILF3	0.8631	0.77995	0.63111	0.758053	-0.399629	0.145731	No	No
RAN	0.94684	0.52515	0.77654	0.74951	-0.41598	0.134874	No	No
EEF1A1P5	0.70297	0.39123	1.1493	0.747833	-0.419211	0.132728	No	No
RPL11	0.92163	0.46265	0.8572	0.74716	-0.420511	0.131865	No	No
PABPC1	0.90221	0.73973	0.59155	0.744497	-0.425663	0.128444	No	No
RPL4	0.77464	0.59421	0.86097	0.743273	-0.428035	0.126869	No	No
HSPA8	0.73409	0.31147	1.1834	0.742987	-0.428592	0.126499	No	No
SET	0.85118	0.48843	0.88254	0.740717	-0.433006	0.123568	No	No
HSPA6	0.77003	0.48483	0.95817	0.737677	-0.438939	0.119628	No	No
NPM1	0.65138	0.56463	0.98978	0.735263	-0.443667	0.116489	No	No
RPL15	0.92762	0.48465	0.78449	0.732253	-0.449585	0.11256	No	No
YWHAE	0.59346	0.46624	1.1347	0.731467	-0.451136	0.11153	No	No
LETM1	0.66832	0.83327	0.67951	0.727033	-0.459907	0.105706	No	No
hCG_2005638	0.87786	0.4001	0.89696	0.724973	-0.464	0.102988	No	No
RPL14	0.76297	0.52503	0.87224	0.72008	-0.473771	0.0965001	No	No
PKM	0.96553	0.24063	0.93398	0.71338	-0.487257	0.0875449	No	No
RALY	1.4467	0.36871	0.30244	0.70595	-0.502362	0.0775152	No	No
HSP90AA1	0.72466	0.40067	0.97175	0.699027	-0.516581	0.068074	No	No
SOWAHC	0.70372	0.59499	0.76815	0.688953	-0.537522	0.0541688	No	No
KRT18	1.1219	0.61612	0.29405	0.677357	-0.562012	0.0379068	No	No
TUBB	0.76482	0.44896	0.81392	0.6759	-0.565118	0.0358444	No	No
	1.0949	0.63546	0.293	0.674453	-0.568209	0.0337919	No	No
SRSF7	1.176	0.52047	0.32378	0.673417	-0.570429	0.0323183	No	No
RPS6	0.94379	0.44963	0.60752	0.66698	-0.584285	0.0231178	No	No
SRSF3	0.9447	0.82147	0.23227	0.666147	-0.586088	0.0219202	No	No
HERC2	0.46974	0.71343	0.81353	0.665567	-0.587345	0.0210857	No	No
U2AF2	0.81773	0.30221	0.85752	0.659153	-0.601314	0.0118101	No	No
FUS	0.85265	0.5564	0.56408	0.65771	-0.604476	0.00971017	No	No
HNRNPH1	0.80169	0.38548	0.78583	0.657667	-0.604572	0.00964705	No	No
RAB1B	0.63742	0.66886	0.65863	0.65497	-0.610499	0.00571098	No	No
VIM	0.94218	0.61938	0.40207	0.654543	-0.611439	0.00508673	No	No
MAP3K6	0.53132	0.77917	0.65306	0.654517	-0.611498	0.0050477	No	No
HNRNPR	0.90715	0.49673	0.55631	0.653397	-0.613969	0.00340704	No	No
ACTN4	0.50236	0.52353	0.92432	0.65007	-0.621333	-0.00148275	No	No
PRDX1	0.77711	0.44709	0.68872	0.63764	-0.649186	-0.0199774	No	No
FLNA	0.63866	0.76969	0.49035	0.6329	-0.659951	-0.0271252	No	No
HNRNPAB	0.99707	0.29062	0.61046	0.632717	-0.660368	-0.0274027	No	No
GNB2L1	0.83693	0.57414	0.47468	0.628583	-0.669824	-0.0336813	No	No
TUBA1B	0.7146	0.4179	0.74018	0.624227	-0.679858	-0.040344	No	No
HSP90AB1	0.70002	0.23843	0.89863	0.61236	-0.707548	-0.0587304	No	No
SNRNP70	0.83445	0.21854	0.78137	0.611453	-0.709686	-0.0601499	No	No
PTPN13	0.66106	0.58509	0.57339	0.606513	-0.721389	-0.0679208	No	No
HNRNPK	1.0466	0.53405	0.2282	0.60295	-0.72989	-0.0735656	No	No
TUBB4B	0.65567	0.45158	0.66612	0.591123	-0.758469	-0.0925424	No	No
HNRNPC	0.91236	0.18111	0.65531	0.582927	-0.778614	-0.105919	No	No
GAPDH	0.55382	0.50757	0.65992	0.57377	-0.801456	-0.121086	No	No
SAFB	0.81088	0.38752	0.51817	0.57219	-0.805434	-0.123728	No	No
SRSF10	0.81266	0.35414	0.53353	0.566777	-0.819148	-0.132834	No	No
H3F3B	0.85727	0.57375	0.22303	0.55135	-0.85896	-0.159269	No	No
DDX21	0.40334	0.2559	0.97947	0.546237	-0.872402	-0.168195	No	No
ANXA1	0.13615	0.26116	1.2205	0.53927	-0.89092	-0.180492	No	No
SLTM	0.8705	0.25319	0.48873	0.537473	-0.895735	-0.183689	No	No
PCNA	0.50883	0.50382	0.5711	0.527917	-0.921618	-0.200875	No	No
HNRNPDL	0.81001	0.2914	0.48218	0.527863	-0.921764	-0.200972	No	No
LMNB2	0.75105	0.23329	0.58136	0.5219	-0.938155	-0.211856	No	No
FLNB	0.22124	0.69332	0.60851	0.50769	-0.97798	-0.2383	No	No
HNRNPA3	0.80393	0.35167	0.35765	0.504417	-0.987312	-0.244497	No	No
HNRNPD	0.82611	0.14513	0.45579	0.475677	-1.07195	-0.300695	No	No
PRDX2	0.83077	0.12353	0.46904	0.474447	-1.07568	-0.303175	No	No
PGK1	0.57006	0.1374	0.70859	0.472017	-1.08309	-0.308094	No	No
AZGP1	0.5536	0.037763	0.80992	0.467094	-1.09821	-0.318137	No	No
ACTB	0.56432	0.25792	0.51498	0.44574	-1.16573	-0.362965	No	No
HIST3H2BB	0.46732	0.50221	0.31389	0.427807	-1.22497	-0.402304	No	No
HIST1H2BL	0.39418	0.45782	0.37013	0.407377	-1.29556	-0.44918	No	No
HIST1H4A	0.15032	0.52287	0.18885	0.287347	-1.79914	-0.783556	No	No
ANXA2	0.10178	0.17398	0.45863	0.244797	-2.03034	-0.937081	No	No
	0.049772	0.015749	0.58787	0.217797	-2.19894	-1.04903	No	No
LRP1	0.15548	0.11144	0.28385	0.18359	-2.44544	-1.21271	No	No
	0.097199	0.0070533	0.33431	0.146187	-2.77411	-1.43095	No	No
DSC1	0.12782	0.12539	0.1506	0.134603	-2.89321	-1.51004	No	No
TGM3	0.030971	0.17759	0.18691	0.131824	-2.92332	-1.53003	No	No
DSP	0.10738	0.13194	0.04937	0.09623	-3.37737	-1.83152	No	No
TF	0.17748	0.033847	0.055561	0.0889627	-3.49066	-1.90674	No	No
IGKC	0.073347	0.053832	0.11208	0.079753	-3.64832	-2.01143	No	No
IGHA1	0.0346	0.11447	0.036667	0.0619123	-4.01363	-2.254	No	No
DSG1	0.057454	0.051915	0.069183	0.0595173	-4.07055	-2.2918	No	No
IGHG2	0.049283	0.047871	0.072763	0.056639	-4.14206	-2.33928	No	No
DCD	0.014423	0.012716	0.12182	0.049653	-4.33198	-2.46539	No	No
HPX	0.12151	0.011878	0.014199	0.0491957	-4.34532	-2.47425	No	No
IGHG1	0.042287	0.031926	0.031351	0.035188	-4.82877	-2.79527	No	No
DNM3	0.0074169	0.0016417	0.042555	0.0172045	-5.86107	-3.48072	No	No
IGKV4-1	0.016755	0.0025288	0.00064808	0.00664396	-7.23374	-4.39219	No	No
VWA3A	0.00072046	0.00087241	0.0032338	0.00160889	-9.27972	-5.75074	No	No

## Sheet: H-L (Fig.3c)
Gene names	Ratio H/L N_1	Ratio H/L N_2	Ratio H/L N_3	Mean H/L	Log2(H/L)	Z-score	Significant UbKEKS / Mock (0,01)	Significant UbKEKS / Mock (0,05)				Descriptive stats	Number of values	175
PCNA	10.086	18.001	14.385	14.1573	3.82348	1.9346	Yes	Yes
HIST3H2BB	15.982	8.1809	8.7706	10.9778	3.45652	1.72775	No	Yes					Minimum	-6.301
UBE2N	13.752	9.4618	8.8258	10.6799	3.41682	1.70537	No	Yes					25% Percentile	-0.04289
RPS10	12.586	8.7202	9.821	10.3757	3.37514	1.68187	No	Yes					Median	0.4108
ACTN4	8.1489	10.915	8.7999	9.28793	3.21536	1.5918	No	Yes					75% Percentile	1.207
PGAM1	6.2872	11.364	8.8585	8.83657	3.14349	1.55129	No	Yes					Maximum	3.823
HIST1H2BL	6.7079	7.7792	8.4949	7.66067	2.93747	1.43516	No	Yes					Range	10.12
UBBP4	9.5243	7.7476	5.6754	7.6491	2.93529	1.43393	No	Yes							Z-score
SUMO1	3.9417	11.296	7.562	7.5999	2.92598	1.42868	No	Yes					1% Percentile	-6.16	-3.69307
NUMA1	8.6487	8.1686	5.8422	7.55317	2.91708	1.42366	No	Yes					99% Percentile	3.545	1.77762
HSP90AA1	7.4463	8.5502	5.7962	7.26423	2.86081	1.39195	No	Yes
H3F3B	2.5835	2.0518	15.824	6.81977	2.76972	1.3406	No	Yes					99% CI of median
H2AFV	5.9672	2.4333	11.167	6.5225	2.70543	1.30435	No	Yes					Actual confidence level	99,00%
H2AFY	4.211	1.8579	12.781	6.2833	2.65152	1.27397	No	Yes					Lower confidence limit	0.2489
HSPA1A	8.0119	6.3358	3.959	6.10223	2.60934	1.25019	No	Yes					Upper confidence limit	0.7267
IGJ	0.016116	11.289	6.92	6.07504	2.60289	1.24656	No	Yes
LMNB2	6.2338	3.6315	7.4341	5.76647	2.52769	1.20416	No	Yes					Mean	0.3915
TKT	2.556	9.5065	3.1612	5.07457	2.34328	1.10022	No	No					Std. Deviation	1.774
HIST1H4A	0.21467	1.9529	12.891	5.01952	2.32755	1.09135	No	No					Std. Error of Mean	0.1341
YWHAE	1.6363	2.6349	10.268	4.8464	2.27691	1.0628	No	No
VCP	2.6506	4.5315	7.1891	4.7904	2.26015	1.05335	No	No					Coefficient of variation	453,1%
PARP1	3.3042	6.4436	3.8697	4.53917	2.18243	1.00954	No	No									Shapiro-Wilk test
HSP90AB1	6.4049	1.4926	4.6285	4.17533	2.06189	0.941596	No	No					Skewness	-1.564			W	0.836
HIST2H2AC	1.8311	2.2264	8.3854	4.14763	2.05229	0.936183	No	No					Kurtosis	3.935			P value	<0,0001
SET	5.3978	2.8973	3.8644	4.05317	2.01905	0.917446	No	No									Passed normality test (alpha=0.05)?	No
NPM1	3.3115	4.2658	3.8939	3.82373	1.93498	0.870057	No	No
LMNB1	2.7838	7.7332	0.94412	3.82037	1.93371	0.869343	No	No							Z-score
ANXA1	1.6984	2.0038	7.7441	3.81543	1.93185	0.86829	No	No					5% Percentile	-3.748	-2.33343
LDHB	2.0345	5.8763	3.4399	3.78357	1.91975	0.861469	No	No					95% Percentile	2.928	1.42982
UBB	3.2728	4.3486	2.6113	3.4109	1.77015	0.777143	No	No							Z-score
RPS15A	1.6042	1.084	6.9326	3.20693	1.68119	0.726998	No	No					10% Percentile	-0.5527	-0.532244
PPIA	3.947	2.8008	2.486	3.07793	1.62196	0.693609	No	No					90% Percentile	2.417	1.14177
FLNA	2.5172	4.5871	1.4919	2.8654	1.51874	0.635421	No	No
UBA1	1.9204	3.3991	3.0251	2.78153	1.47588	0.611263	No	No
CLTC	3.7262	1.9048	2.4197	2.68357	1.42415	0.582104	No	No
VIM	1.9851	1.2687	4.7653	2.67303	1.41848	0.578905	No	No
RSL1D1	2.5427	3.815	1.4493	2.60233	1.37981	0.557106	No	No
TARS	2.3086	2.8621	2.4596	2.54343	1.34678	0.538488	No	No
ATP1A1	2.9825	2.6081	1.9911	2.52723	1.33756	0.533291	No	No
RPS20	1.5757	3.769	2.2132	2.5193	1.33302	0.530734	No	No
RPS3	1.6603	3.3037	2.5778	2.51393	1.32995	0.529	No	No
HSPA6	2.7451	2.1236	2.2398	2.3695	1.24458	0.480881	No	No
SRSF6	2.1818	1.4259	3.4208	2.34283	1.22825	0.471677	No	No
DDX21	1.751	1.5629	3.6127	2.30887	1.20718	0.4598	No	No
RALY	2.2423	1.0902	3.5859	2.30613	1.20548	0.458836	No	No
FBL	1.852	1.7007	3.1707	2.24113	1.16423	0.435585	No	No
RPS7	2.8321	1.8613	1.8675	2.18697	1.12893	0.415688	No	No
FLNB	0.9441	3.6578	1.9537	2.1852	1.12777	0.415031	No	No
HSPA8	2.4039	1.9043	2.2419	2.18337	1.12655	0.414349	No	No
ENO1	2.0751	2.5268	1.8873	2.16307	1.11308	0.406752	No	No
EEF1G	1.1869	2.8406	2.4206	2.14937	1.10391	0.401585	No	No
EEF2	2.6274	1.0437	2.6326	2.10123	1.07124	0.383166	No	No
LMNA	1.7991	3.274	0.88244	1.98518	0.98927	0.336962	No	No
EEF1A1P5	1.2832	1.0356	3.5126	1.9438	0.95888	0.319831	No	No
SYNCRIP	1.3764	2.3197	2.0894	1.9285	0.947479	0.313404	No	No
RAB1B	1.744	2.3845	1.6491	1.92587	0.945508	0.312293	No	No
LDHA	1.1981	2.6202	1.9539	1.92407	0.944159	0.311533	No	No
RPL14	1.0605	2.0744	2.6025	1.91247	0.935435	0.306615	No	No
ALDOA	2.5467	0.84443	2.2663	1.88581	0.915184	0.2952	No	No
HNRNPU	1.6821	2.0834	1.8625	1.876	0.90766	0.290958	No	No
RPL18	1.0897	1.224	3.2426	1.8521	0.889162	0.280531	No	No
PABPC1	1.3245	3.3415	0.87741	1.8478	0.885811	0.278642	No	No
HNRNPA0	1.7258	2.9885	0.75371	1.82267	0.866053	0.267505	No	No
RPL11	1.4984	1.3481	2.595	1.81383	0.859042	0.263552	No	No
HNRNPH1	1.7804	1.5602	1.9762	1.77227	0.825596	0.244699	No	No
EIF4A1	1.3275	1.7899	2.1365	1.7513	0.808426	0.23502	No	No
RPL3	1.7563	1.8639	1.5926	1.7376	0.797096	0.228634	No	No
RPL23	1.8723	1.3341	1.9529	1.71977	0.782213	0.220244	No	No
SNRPD1	1.6513	2.0142	1.3658	1.6771	0.745969	0.199813	No	No
HNRNPA2B1	1.4295	2.8849	0.67345	1.66262	0.733456	0.19276	No	No
HNRNPA1	1.3114	2.5947	1.0584	1.65483	0.726686	0.188944	No	No
MDH1	1.8134	1.7458	1.3986	1.6526	0.724738	0.187845	No	No
AKR1B1	2.526	0.64644	1.7164	1.62961	0.70453	0.176454	No	No
RPL6	1.2422	1.9209	1.5919	1.585	0.664483	0.15388	No	No
NCL	2.2173	1.7555	0.73663	1.56981	0.65059	0.146048	No	No
PFN1	1.3804	1.7385	1.5604	1.55977	0.64133	0.140829	No	No
TUFM	1.6376	1.2827	1.6969	1.53907	0.622056	0.129964	No	No
RPL18A	1.4361	1.6642	1.47	1.52343	0.607326	0.121661	No	No
DNM3	0.0040716	0.26855	4.2606	1.51107	0.595574	0.115036	No	No
TUBA1B	1.1481	0.83099	2.4146	1.46456	0.550471	0.0896114	No	No
HNRNPA3	1.5386	2.1574	0.62595	1.44065	0.52672	0.0762232	No	No
	1.8511	1.1157	1.3276	1.43147	0.517494	0.0710226	No	No
KRT18	1.8925	1.0378	1.3377	1.42267	0.508598	0.0660077	No	No
hCG_2005638	1.4385	1.6094	1.21	1.4193	0.50518	0.0640809	No	No
NACA	1.3811	1.699	1.1659	1.41533	0.501142	0.0618049	No	No
RPS24	1.307	1.8956	0.9601	1.38757	0.472557	0.0456917	No	No
PKM	1.4963	0.64822	1.9919	1.37881	0.46342	0.0405413	No	No
ACTB	0.97897	0.49904	2.5103	1.32944	0.410815	0.0108879	No	No
TUBB4B	0.98652	1.2232	1.6613	1.29034	0.367751	-0.0133871	No	No
RPS26	1.1823	1.4997	1.1843	1.28877	0.365991	-0.0143793	No	No
HNRNPK	1.3271	1.9433	0.58667	1.28569	0.362543	-0.0163231	No	No
RPL24	1.0589	1.1929	1.5721	1.27463	0.350082	-0.0233471	No	No
VDAC2	1.1756	1.6426	0.9946	1.27093	0.345888	-0.0257112	No	No
SLTM	1.2377	1.8099	0.7566	1.26807	0.342631	-0.0275476	No	No
TUBB	1.076	0.94196	1.7701	1.26269	0.336497	-0.0310053	No	No
SDHA	1.4586	1.3793	0.94378	1.26056	0.334065	-0.0323761	No	No
RNPS1	1.3332	1.7428	0.67819	1.2514	0.323539	-0.0383094	No	No
RPS6	1.2989	1.5145	0.91779	1.24373	0.314673	-0.043307	No	No
RPL15	1.0865	1.2503	1.3858	1.24087	0.311348	-0.0451815	No	No
SAFB	1.151	1.9547	0.59495	1.23355	0.302816	-0.0499909	No	No
RAN	1.5389	1.0808	1.0764	1.23203	0.301041	-0.0509914	No	No
PTBP1	1.2311	1.5931	0.86072	1.22831	0.296671	-0.053455	No	No
HIST1H1C	1.7594	1.2174	0.62008	1.19896	0.261784	-0.0731209	No	No
TRA2A	1.2352	1.7143	0.63307	1.19419	0.256032	-0.0763628	No	No
RPL4	0.9527	1.1777	1.4346	1.18833	0.24894	-0.080361	No	No
RPS8	1.1576	1.1791	1.2024	1.1797	0.23842	-0.0862909	No	No
AHCY	1.1613	1.0526	1.2125	1.14213	0.191731	-0.112609	No	No
RSF1	1.3545	1.4331	0.62448	1.13736	0.185689	-0.116015	No	No
VDAC1	1.0695	1.5097	0.80419	1.1278	0.173507	-0.122882	No	No
RAB24	1.4914	1.1189	0.76457	1.12496	0.169869	-0.124933	No	No
RBMXL1	1.4091	1.3651	0.5905	1.12157	0.165515	-0.127387	No	No
HNRNPR	1.2676	1.4177	0.64624	1.11051	0.151227	-0.135442	No	No
TAF15	1.2505	1.4337	0.62552	1.10324	0.141747	-0.140785	No	No
TRA2B	1.2265	1.4224	0.60541	1.08477	0.117389	-0.154516	No	No
RPL29	0.96592	1.2366	1.0447	1.08241	0.114243	-0.156289	No	No
FUS	1.0926	1.3432	0.7857	1.07383	0.10277	-0.162756	No	No
EHBP1L1	1.1393	1.3122	0.75934	1.07028	0.0979883	-0.165452	No	No
VDAC3	0.97626	1.3353	0.89063	1.0674	0.0940964	-0.167646	No	No
YBX3	1.2282	1.194	0.77434	1.06551	0.0915486	-0.169082	No	No
HIST1H1B	1.424	1.2255	0.53496	1.06149	0.0860862	-0.172161	No	No
EIF3J	0.97313	1.147	1.035	1.05171	0.0727369	-0.179686	No	No
PRDX1	0.96717	1.0294	1.107	1.03452	0.0489662	-0.193086	No	No
SRSF3	1.4067	1.3659	0.3242	1.03227	0.0458157	-0.194861	No	No
SRSF7	1.7134	0.85939	0.47669	1.01649	0.0236008	-0.207384	No	No
RAB22A	1.0149	1.43	0.6	1.01497	0.0214323	-0.208606	No	No
GNB2L1	1.2251	0.85424	0.95166	1.01033	0.0148314	-0.212327	No	No
RBMX	1.1731	1.1868	0.64902	1.00297	0.00428325	-0.218273	No	No
HIST1H1E	1.4409	0.97443	0.58872	1.00135	0.00194632	-0.219591	No	No
GAPDH	0.84501	1.0999	1.0347	0.993203	-0.00983899	-0.226234	No	No
SNRNP70	1.3035	0.85303	0.82209	0.992873	-0.0103184	-0.226504	No	No
GPATCH8	1.1861	1.1653	0.56172	0.97104	-0.0423974	-0.244587	No	No
KIF13A	0.95901	1.312	0.64112	0.97071	-0.0428877	-0.244863	No	No
PLCB3	1.2018	1.0691	0.57737	0.949423	-0.0748766	-0.262895	No	No
COG7	1.0567	1.1437	0.63627	0.945557	-0.0807642	-0.266214	No	No
YBX1	1.1023	1.0824	0.64653	0.943743	-0.0835335	-0.267775	No	No
ARHGDIA	0.94722	1.0954	0.78542	0.94268	-0.08516	-0.268692	No	No
ANXA2	0.96034	0.43254	1.428	0.940293	-0.0888172	-0.270754	No	No
PSMC4	0.83707	1.1855	0.79504	0.939203	-0.0904906	-0.271697	No	No
PDIA4	1.146	1.0323	0.62339	0.933897	-0.0986652	-0.276305	No	No
PRDX3	1.2742	0.70963	0.79827	0.927367	-0.108788	-0.282011	No	No
UBE4A	0.95512	1.1537	0.65163	0.92015	-0.120059	-0.288365	No	No
HNRNPC	1.3749	0.57002	0.7356	0.893507	-0.16245	-0.31226	No	No
PGK1	0.98417	0.28744	1.4074	0.893003	-0.163263	-0.312718	No	No
SYNJ1	1.0283	1.0278	0.60698	0.887693	-0.171867	-0.317569	No	No
ILF3	1.1057	0.86696	0.68672	0.88646	-0.173873	-0.318699	No	No
LETM1	0.94377	1.0602	0.59178	0.86525	-0.208811	-0.338394	No	No
KIDINS220	0.96749	0.9557	0.59981	0.841	-0.249822	-0.361512	No	No
HNRNPA3	0.8689	1.203	0.42555	0.832483	-0.264507	-0.36979	No	No
HNRNPAB	1.3098	0.57778	0.5632	0.816927	-0.291722	-0.385131	No	No
HERC2	0.72817	1.0303	0.67429	0.81092	-0.302369	-0.391132	No	No
MAP3K6	0.59203	1.1689	0.64855	0.80316	-0.316241	-0.398952	No	No
HNRNPDL	1.1452	0.76718	0.4901	0.800827	-0.320438	-0.401318	No	No
AZGP1	1.0339	0.22412	1.124	0.794007	-0.332777	-0.408273	No	No
SRSF10	1.1401	0.67496	0.50753	0.774197	-0.369228	-0.428821	No	No
HNRNPD	1.324	0.36575	0.52544	0.738397	-0.437532	-0.467324	No	No
U2AF2	1.1268	0.20458	0.88083	0.737403	-0.439474	-0.468418	No	No
PTPN13	0.72824	0.86374	0.5197	0.703893	-0.506571	-0.506241	No	No
SOWAHC	0.67518	0.78342	0.64745	0.702017	-0.510423	-0.508412	No	No
	0.033813	0.017398	1.9061	0.652437	-0.616089	-0.567976	No	No
PRDX2	0.94411	0.34218	0.46419	0.583493	-0.777212	-0.6588	No	No
IGKC	0.039458	0.030151	0.43047	0.166693	-2.58473	-1.6777	No	No
LRP1	0.16875	0.14426	0.18322	0.16541	-2.59588	-1.68398	No	No
DSG1	0.039353	0.25928	0.15945	0.152694	-2.71128	-1.74903	No	No
IGHA1	0.024912	0.08385	0.226	0.111587	-3.16375	-2.00409	No	No
TGM3	0.023183	0.18953	0.080627	0.09778	-3.35432	-2.11151	No	No
	0.066459	0.021785	0.19826	0.0955013	-3.38834	-2.13069	No	No
DSP	0.0022766	0.16221	0.06766	0.0773822	-3.69185	-2.30178	No	No
IGHG2	0.091968	0.0088432	0.090269	0.0636934	-3.97271	-2.4601	No	No
TF	0.055138	0.024788	0.03213	0.037352	-4.74267	-2.89412	No	No
IGKV4-1	0.092443	0.0045437	0.0025525	0.0331797	-4.91355	-2.99045	No	No
DSC1	0.012212	0.01641	0.042554	0.0237253	-5.39743	-3.26321	No	No
HPX	0.043155	0.010081	0.013643	0.022293	-5.48727	-3.31385	No	No
IGHG1	0.011153	0.018724	0.020433	0.01677	-5.89797	-3.54536	No	No
DCD	0.0082182	0.012204	0.022828	0.0144167	-6.11611	-3.66833	No	No
VWA3A	0.00061419	0.0090777	0.028355	0.0126823	-6.30104	-3.77257	No	No

## Sheet: H-M (Fig.3c)
Gene names	Mean H/M	Log2(H/M)	Z-score	Significant UbKEKS / Mock (0,05)	Significant UbKEKS / Mock (0,01)					Descriptive stats	Number of values	175
DNM3	87.83	6.45664	4.44905	Yes	Yes
PCNA	26.8174	4.7451	3.05073	No	Yes						Minimum	-2.504
HIST3H2BB	25.6607	4.68149	2.99877	No	Yes						25% Percentile	0.3487
HIST1H2BL	18.8049	4.23303	2.63238	No	Yes						Median	0.7916
HIST1H4A	17.4685	4.12669	2.5455	No	Yes						75% Percentile	1.494
ACTN4	14.2876	3.83669	2.30857	No	Yes						Maximum	6.457
H3F3B	12.3692	3.62868	2.13863	No	Yes						Range	8.961
LMNB2	11.049	3.46584	2.00559	No	Yes								Z-score
HSP90AA1	10.3919	3.37739	1.93333	No	Yes						1% Percentile	-2.226	-2.64461
NUMA1	8.91117	3.15561	1.75214	No	Yes						99% Percentile	5.156	3.38644
VWA3A	7.88264	2.97868	1.60758	No	Yes
ANXA1	7.07518	2.82277	1.4802	No	Yes						99% CI of median
HSP90AB1	6.81843	2.76944	1.43663	No	Yes						Actual confidence level	99,00%
YWHAE	6.62559	2.72805	1.40282	No	Yes						Lower confidence limit	0.6322
PGAM1	6.00025	2.58502	1.28597	No	Yes						Upper confidence limit	1.108
SET	5.47195	2.45206	1.17733	No	Yes
NPM1	5.2005	2.37865	1.11736	No	Yes						Mean	1.011
IGKV4-1	4.99397	2.32019	1.0696	No	No						Std. Deviation	1.224
LMNB1	4.91377	2.29683	1.05051	No	No						Std. Error of Mean	0.09252
PARP1	4.89914	2.29253	1.047	No	No								Z-score		Shapiro-Wilk test
HIST2H2AC	4.80421	2.2643	1.02394	No	No						5% Percentile	-1.084	-1.7116		W	0.9336
TKT	4.77193	2.25457	1.01599	No	No						95% Percentile	3.395	1.94771		P value	<0,0001
HSPA1A	4.6641	2.2216	0.989052	No	No								Z-score		Passed normality test (alpha=0.05)?	No
FLNA	4.52741	2.17869	0.953993	No	No						10% Percentile	0.02319	-0.807034
	4.46302	2.15802	0.937107	No	No						90% Percentile	2.344	1.08905
LDHB	4.39599	2.13619	0.91927	No	No
FLNB	4.3042	2.10575	0.8944	No	No
VCP	4.29711	2.10337	0.892456	No	No
DDX21	4.22686	2.07959	0.873028	No	No
VIM	4.08381	2.02992	0.832449	No	No
SUMO1	4.05256	2.01883	0.823393	No	No
RPS15A	3.97748	1.99185	0.801351	No	No
H2AFY	3.84239	1.942	0.760623	No	No
ANXA2	3.84112	1.94153	0.760234	No	No
IGJ	3.79325	1.92343	0.745452	No	No
PPIA	3.71546	1.89354	0.721029	No	No
RSL1D1	3.38923	1.76096	0.612712	No	No
CLTC	3.29656	1.72096	0.580035	No	No
RALY	3.26671	1.70784	0.569312	No	No
HSPA6	3.21211	1.68352	0.549446	No	No
ACTB	2.98254	1.57654	0.462043	No	No
RAB1B	2.94039	1.55601	0.445267	No	No
HSPA8	2.93864	1.55515	0.444564	No	No
RPS10	2.81692	1.49412	0.394703	No	No
EEF2	2.71213	1.43943	0.350022	No	No
HNRNPH1	2.69478	1.43017	0.342457	No	No
RPL14	2.65591	1.40921	0.325331	No	No
EEF1G	2.65155	1.40684	0.323397	No	No
TARS	2.61708	1.38796	0.307971	No	No
EEF1A1P5	2.59924	1.37809	0.299911	No	No
DSG1	2.56554	1.35926	0.28453	No	No
PABPC1	2.48195	1.31147	0.245485	No	No
RPL11	2.42764	1.27955	0.219406	No	No
ALDOA	2.41899	1.2744	0.215199	No	No
ENO1	2.39746	1.26151	0.204661	No	No
SYNCRIP	2.36573	1.24228	0.188956	No	No
SLTM	2.35931	1.23837	0.185756	No	No
TUBA1B	2.3462	1.23033	0.17919	No	No
HNRNPU	2.32945	1.21999	0.170743	No	No
HNRNPA0	2.3105	1.20821	0.161116	No	No
FBL	2.2903	1.19554	0.150764	No	No
EIF4A1	2.2805	1.18935	0.145709	No	No
SRSF6	2.27231	1.18416	0.14147	No	No
RPL18	2.24774	1.16847	0.128656	No	No
H2AFV	2.22946	1.1567	0.119034	No	No
SNRPD1	2.19246	1.13255	0.0993057	No	No
TUBB4B	2.18286	1.12622	0.0941341	No	No
LDHA	2.1774	1.12261	0.0911817	No	No
LMNA	2.16734	1.11592	0.0857221	No	No
RPL3	2.1564	1.10863	0.0797599	No	No
SAFB	2.15584	1.10825	0.0794526	No	No
HNRNPK	2.13233	1.09243	0.0665299	No	No
	2.12241	1.0857	0.0610323	No	No
KRT18	2.10032	1.07061	0.048701	No	No
IGKC	2.09012	1.06358	0.0429598	No	No
RPL23	2.0443	1.03161	0.0168352	No	No
HNRNPA1	1.99054	0.993158	-0.0145768	No	No
NCL	1.96322	0.973222	-0.0308648	No	No
hCG_2005638	1.95773	0.96918	-0.0341669	No	No
PKM	1.93278	0.950678	-0.0492831	No	No
RPL6	1.89835	0.924744	-0.0704705	No	No
PGK1	1.89189	0.919828	-0.0744871	No	No
HNRNPA3	1.88813	0.916959	-0.0768312	No	No
TUBB	1.86816	0.901615	-0.0893669	No	No
RPS6	1.86472	0.898958	-0.0915376	No	No
HNRNPA2B1	1.86356	0.898065	-0.0922671	No	No
IGHA1	1.80234	0.849875	-0.131638	No	No
GAPDH	1.73101	0.791617	-0.179235	No	No
AZGP1	1.69989	0.765437	-0.200623	No	No
HNRNPR	1.6996	0.765196	-0.20082	No	No
RPL15	1.69459	0.760933	-0.204303	No	No
MDH1	1.66282	0.733633	-0.226607	No	No
HNRNPA3	1.65039	0.722805	-0.235453	No	No
RPS26	1.64688	0.719736	-0.237961	No	No
RAN	1.64379	0.717022	-0.240178	No	No
FUS	1.63269	0.707247	-0.248165	No	No
SNRNP70	1.62379	0.699367	-0.254602	No	No
PRDX1	1.62243	0.698152	-0.255595	No	No
GNB2L1	1.60732	0.684655	-0.266621	No	No
PFN1	1.60277	0.680566	-0.269962	No	No
RPL4	1.59878	0.676975	-0.272896	No	No
UBE2N	1.58624	0.665608	-0.282183	No	No
RPS24	1.58395	0.663527	-0.283883	No	No
HNRNPD	1.55231	0.634415	-0.307668	No	No
NACA	1.54993	0.632208	-0.309471	No	No
SRSF3	1.54961	0.631904	-0.309719	No	No
ATP1A1	1.53781	0.620875	-0.318729	No	No
HNRNPC	1.53279	0.616164	-0.322578	No	No
RPL18A	1.52889	0.612486	-0.325583	No	No
PTBP1	1.5185	0.602643	-0.333625	No	No
HNRNPDL	1.51711	0.601326	-0.334701	No	No
SRSF7	1.50946	0.594029	-0.340662	No	No
RPL24	1.50236	0.587226	-0.346221	No	No
RPS8	1.49674	0.581823	-0.350635	No	No
RSF1	1.49495	0.580093	-0.352048	No	No
AHCY	1.4918	0.57705	-0.354535	No	No
VDAC2	1.43936	0.52543	-0.396707	No	No
HIST1H1C	1.41314	0.498905	-0.418379	No	No
TAF15	1.41282	0.498574	-0.418649	No	No
RNPS1	1.38018	0.464853	-0.446199	No	No
HIST1H1B	1.37294	0.457272	-0.452392	No	No
SRSF10	1.36596	0.44992	-0.458399	No	No
EIF3J	1.3506	0.433604	-0.471729	No	No
TRA2B	1.33813	0.42022	-0.482663	No	No
TRA2A	1.33406	0.415826	-0.486254	No	No
SDHA	1.32648	0.4076	-0.492974	No	No
TUFM	1.30139	0.380057	-0.515476	No	No
RPL29	1.29729	0.375506	-0.519194	No	No
RBMXL1	1.29147	0.369012	-0.5245	No	No
HNRNPAB	1.29114	0.368647	-0.524798	No	No
HIST1H1E	1.27694	0.352696	-0.53783	No	No
AKR1B1	1.27341	0.348698	-0.541097	No	No
VDAC1	1.27096	0.345916	-0.54337	No	No
GPATCH8	1.25628	0.329162	-0.557057	No	No
PRDX2	1.22984	0.29847	-0.582132	No	No
MAP3K6	1.2271	0.295257	-0.584757	No	No
HERC2	1.21839	0.284976	-0.593157	No	No
YBX3	1.19482	0.256789	-0.616186	No	No
LETM1	1.19011	0.251096	-0.620837	No	No
RBMX	1.18504	0.244934	-0.625871	No	No
ILF3	1.16939	0.225756	-0.641539	No	No
UBBP4	1.16905	0.225338	-0.641881	No	No
PTPN13	1.16056	0.214817	-0.650476	No	No
VDAC3	1.15813	0.211795	-0.652945	No	No
PRDX3	1.13244	0.179435	-0.679383	No	No
IGHG2	1.12455	0.169348	-0.687624	No	No
COG7	1.12422	0.168921	-0.687973	No	No
U2AF2	1.11871	0.16184	-0.693758	No	No
YBX1	1.1094	0.149778	-0.703613	No	No
PLCB3	1.09729	0.133951	-0.716543	No	No
PSMC4	1.09366	0.129166	-0.720453	No	No
EHBP1L1	1.0912	0.125918	-0.723106	No	No
RAB22A	1.08051	0.111713	-0.734712	No	No
KIDINS220	1.06726	0.0939102	-0.749256	No	No
UBE4A	1.05239	0.0736747	-0.765789	No	No
PDIA4	1.04506	0.0635853	-0.774032	No	No
RAB24	1.02664	0.0379288	-0.794993	No	No
SOWAHC	1.01896	0.027099	-0.803841	No	No
KIF13A	1.01207	0.017314	-0.811835	No	No
LRP1	0.900975	-0.150441	-0.94889	No	No
RPS3	0.834953	-0.260232	-1.03859	No	No
DSP	0.804138	-0.314485	-1.08291	No	No
RPS20	0.787462	-0.344718	-1.10761	No	No
ARHGDIA	0.763951	-0.388448	-1.14334	No	No
TGM3	0.741748	-0.430998	-1.1781	No	No
SYNJ1	0.551487	-0.858602	-1.52745	No	No
IGHG1	0.476583	-1.0692	-1.69951	No	No
HPX	0.45315	-1.14194	-1.75894	No	No
	0.438488	-1.18939	-1.79771	No	No
TF	0.419862	-1.25201	-1.84887	No	No
UBB	0.383768	-1.3817	-1.95482	No	No
UBA1	0.30615	-1.70769	-2.22115	No	No
DCD	0.29035	-1.78414	-2.28361	No	No
RPS7	0.227155	-2.13825	-2.57292	No	No
DSC1	0.176261	-2.50421	-2.87191	No	No

## Sheet: Summary (Fig.3c)
Gene names	Z score (M/L)	Z score (H/L)	Z score (H/M)	Iteration
ACTB	-0.362965	0.0108879	0.462043	1
ACTN4	-0.00148275	1.5918	2.30857	2
AHCY	0.155233	-0.112609	-0.354535	3
AKR1B1	0.647365	0.176454	-0.541097	4
ALDOA	0.172564	0.2952	0.215199	5
ANXA1	-0.180492	0.86829	1.4802	6
ANXA2	-0.937081	-0.270754	0.760234	7
ARHGDIA	0.612475	-0.268692	-1.14334	8
ATP1A1	0.886975	0.533291	-0.318729	9
AZGP1	-0.318137	-0.408273	-0.200623	10
CLTC	0.214004	0.582104	0.580035	11
COG7	0.245295	-0.266214	-0.687973	12
DCD	-2.46539	-3.66833	-2.28361	13
DDX21	-0.168195	0.4598	0.873028	14
DNM3	-3.48072	0.115036	4.44905	15
DSC1	-1.51004	-3.26321	-2.87191	16
DSG1	-2.2918	-1.74903	0.28453	17
DSP	-1.83152	-2.30178	-1.08291	18
EEF1A1P5	0.132728	0.319831	0.299911	19
EEF1G	0.209943	0.401585	0.323397	20
EEF2	0.166606	0.383166	0.350022	21
EHBP1L1	0.392543	-0.165452	-0.723106	22
EIF3J	0.17147	-0.179686	-0.471729	23
EIF4A1	0.158153	0.23502	0.145709	24
ENO1	0.312532	0.406752	0.204661	25
FBL	0.390301	0.435585	0.150764	26
FLNA	-0.0271252	0.635421	0.953993	27
FLNB	-0.2383	0.415031	0.8944	28
FUS	0.00971017	-0.162756	-0.248165	29
GAPDH	-0.121086	-0.226234	-0.179235	30
GNB2L1	-0.0336813	-0.212327	-0.266621	31
GPATCH8	0.16437	-0.244587	-0.557057	32
H2AFV	1.43946	1.30435	0.119034	33
H2AFY	0.882218	1.27397	0.760623	34
H3F3B	-0.159269	1.3406	2.13863	35
hCG_2005638	0.102988	0.0640809	-0.0341669	36
HERC2	0.0210857	-0.391132	-0.593157	37
HIST1H1B	0.164618	-0.172161	-0.452392	38
HIST1H1C	0.253638	-0.0731209	-0.418379	39
HIST1H1E	0.178188	-0.219591	-0.53783	40
HIST1H2BL	-0.44918	1.43516	2.63238	41
HIST1H4A	-0.783556	1.09135	2.5455	42
HIST2H2AC	0.270312	0.936183	1.02394	43
HIST3H2BB	-0.402304	1.72775	2.99877	44
HNRNPA0	0.183896	0.267505	0.161116	45
HNRNPA1	0.234149	0.188944	-0.0145768	46
HNRNPA2B1	0.301787	0.19276	-0.0922671	47
HNRNPA3	0.151966	0.0762232	-0.0768312	48
HNRNPA3	-0.244497	-0.36979	-0.235453	49
HNRNPAB	-0.0274027	-0.385131	-0.524798	50
HNRNPC	-0.105919	-0.31226	-0.322578	51
HNRNPD	-0.300695	-0.467324	-0.307668	52
HNRNPDL	-0.200972	-0.401318	-0.334701	53
HNRNPH1	0.00964705	0.244699	0.342457	54
HNRNPK	-0.0735656	-0.0163231	0.0665299	55
HNRNPR	0.00340704	-0.135442	-0.20082	56
HNRNPU	0.203698	0.290958	0.170743	57
HPX	-2.47425	-3.31385	-1.75894	58
HSP90AA1	0.068074	1.39195	1.93333	59
HSP90AB1	-0.0587304	0.941596	1.43663	60
HSPA1A	0.668551	1.25019	0.989052	61
HSPA6	0.119628	0.480881	0.549446	62
HSPA8	0.126499	0.414349	0.444564	63
IGHA1	-2.254	-2.00409	-0.131638	64
IGHG1	-2.79527	-3.54536	-1.69951	65
IGHG2	-2.33928	-2.4601	-0.687624	66
IGJ	0.862258	1.24656	0.745452	67
IGKC	-2.01143	-1.6777	0.0429598	68
IGKV4-1	-4.39219	-2.99045	1.0696	69
ILF3	0.145731	-0.318699	-0.641539	70
KIDINS220	0.182847	-0.361512	-0.749256	71
KIF13A	0.371114	-0.244863	-0.811835	72
KRT18	0.0379068	0.0660077	0.048701	73
LDHA	0.292598	0.311533	0.0911817	74
LDHB	0.267371	0.861469	0.91927	75
LETM1	0.105706	-0.338394	-0.620837	76
LMNA	0.326989	0.336962	0.0857221	77
LMNB1	0.169976	0.869343	1.05051	78
LMNB2	-0.211856	1.20416	2.00559	79
LRP1	-1.21271	-1.68398	-0.94889	80
MAP3K6	0.0050477	-0.398952	-0.584757	81
MDH1	0.405183	0.187845	-0.226607	82
NACA	0.32406	0.0618049	-0.309471	83
NCL	0.196858	0.146048	-0.0308648	84
NPM1	0.116489	0.870057	1.11736	85
NUMA1	0.2527	1.42366	1.75214	86
PABPC1	0.128444	0.278642	0.245485	87
PARP1	0.337981	1.00954	1.047	88
PCNA	-0.200875	1.9346	3.05073	89
PDIA4	0.303353	-0.276305	-0.774032	90
PFN1	0.385036	0.140829	-0.269962	91
PGAM1	0.781915	1.55129	1.28597	92
PGK1	-0.308094	-0.312718	-0.0744871	93
PKM	0.0875449	0.0405413	-0.0492831	94
PLCB3	0.272425	-0.262895	-0.716543	95
PPIA	0.230759	0.693609	0.721029	96
PRDX1	-0.0199774	-0.193086	-0.255595	97
PRDX2	-0.303175	-0.6588	-0.582132	98
PRDX3	0.219706	-0.282011	-0.679383	99
PSMC4	0.265235	-0.271697	-0.720453	100
PTBP1	0.20792	-0.053455	-0.333625	101
PTPN13	-0.0679208	-0.506241	-0.650476	102
RAB1B	0.00571098	0.312293	0.445267	103
RAB22A	0.351142	-0.208606	-0.734712	104
RAB24	0.498699	-0.124933	-0.794993	105
RALY	0.0775152	0.458836	0.569312	106
RAN	0.134874	-0.0509914	-0.240178	107
RBMX	0.251294	-0.218273	-0.625871	108
RBMXL1	0.275965	-0.127387	-0.5245	109
RNPS1	0.317255	-0.0383094	-0.446199	110
RPL11	0.131865	0.263552	0.219406	111
RPL14	0.0965001	0.306615	0.325331	112
RPL15	0.11256	-0.0451815	-0.204303	113
RPL18	0.225622	0.280531	0.128656	114
RPL18A	0.407663	0.121661	-0.325583	115
RPL23	0.245489	0.220244	0.0168352	116
RPL24	0.253623	-0.0233471	-0.346221	117
RPL29	0.237607	-0.156289	-0.519194	118
RPL3	0.20423	0.228634	0.0797599	119
RPL4	0.126869	-0.080361	-0.272896	120
RPL6	0.238273	0.15388	-0.0704705	121
RPS10	1.66011	1.68187	0.394703	122
RPS15A	0.204808	0.726998	0.801351	123
RPS20	1.52513	0.530734	-1.10761	124
RPS24	0.284283	0.0456917	-0.283883	125
RPS26	0.176198	-0.0143793	-0.237961	126
RPS3	1.46698	0.529	-1.03859	127
RPS6	0.0231178	-0.043307	-0.0915376	128
RPS7	2.58053	0.415688	-2.57292	129
RPS8	0.183066	-0.0862909	-0.350635	130
RSF1	0.1492	-0.116015	-0.352048	131
RSL1D1	0.157999	0.557106	0.612712	132
SAFB	-0.123728	-0.0499909	0.0794526	133
SDHA	0.362261	-0.0323761	-0.492974	134
SET	0.123568	0.917446	1.17733	135
SLTM	-0.183689	-0.0275476	0.185756	136
SNRNP70	-0.0601499	-0.226504	-0.254602	137
SNRPD1	0.154395	0.199813	0.0993057	138
SOWAHC	0.0541688	-0.508412	-0.803841	139
SRSF10	-0.132834	-0.428821	-0.458399	140
SRSF3	0.0219202	-0.194861	-0.309719	141
SRSF6	0.440369	0.471677	0.14147	142
SRSF7	0.0323183	-0.207384	-0.340662	143
SUMO1	1.01344	1.42868	0.823393	144
SYNCRIP	0.215336	0.313404	0.188956	145
SYNJ1	0.867088	-0.317569	-1.52745	146
TAF15	0.174152	-0.140785	-0.418649	147
TARS	0.383745	0.538488	0.307971	148
TF	-1.90674	-2.89412	-1.84887	149
TGM3	-1.53003	-2.11151	-1.1781	150
TKT	0.469994	1.10022	1.01599	151
TRA2A	0.304985	-0.0763628	-0.486254	152
TRA2B	0.210006	-0.154516	-0.482663	153
TUBA1B	-0.040344	0.0896114	0.17919	154
TUBB	0.0358444	-0.0310053	-0.0893669	155
TUBB4B	-0.0925424	-0.0133871	0.0941341	156
TUFM	0.571779	0.129964	-0.515476	157
U2AF2	0.0118101	-0.468418	-0.693758	158
UBA1	2.52501	0.611263	-2.22115	159
UBB	2.50395	0.777143	-1.95482	160
UBBP4	2.21053	1.43393	-0.641881	161
UBE2N	2.23792	1.70537	-0.282183	162
UBE4A	0.282448	-0.288365	-0.765789	163
VCP	0.515193	1.05335	0.892456	164
VDAC1	0.296608	-0.122882	-0.54337	165
VDAC2	0.291871	-0.0257112	-0.396707	166
VDAC3	0.332936	-0.167646	-0.652945	167
VIM	0.00508673	0.578905	0.832449	168
VWA3A	-5.75074	-3.77257	1.60758	169
YBX1	0.256168	-0.267775	-0.703613	170
YBX3	0.301368	-0.169082	-0.616186	171
YWHAE	0.11153	1.0628	1.40282	172

## Sheet: Test_Outliers (Fig.3c)
Gene names	Ratio M/L N_1	Ratio M/L N_2	Ratio M/L N_3	Mean	SD	Median - 95 percentile			Test_up_Keep	Test_down_Keep
RPS7	13.032	7.8544	7.9965	9.62763	2.94912	9.62763	16.9537	2.3016	Yes	Yes
UBA1	5.8256	11.092	10.339	9.08553	2.84818	9.08553	16.1608	2.01026	Yes	Yes
UBB	8.0879	9.7991	8.7768	8.88793	0.860996	8.88793	11.0268	6.7491	Yes	Yes
UBE2N	6.4821	6.4206	7.2958	6.73283	0.488512	6.73283	7.94636	5.5193	Yes	Yes
UBBP4	3.1703	6.2557	10.203	6.543	3.52514	6.543	15.2999	-2.21394	Yes	Yes
RPS10	3.6383	2.3165	5.0953	3.68337	1.38995	3.68337	7.13619	0.230544	Yes	Yes
RPS20	1.2252	1.5845	6.7881	3.19927	3.11321	3.19927	10.9329	-4.53437	Yes	Yes
RPS3	1.8712	2.6985	4.4629	3.01087	1.32379	3.01087	6.29933	-0.277598	Yes	Yes
H2AFV	6.1831	2.3523	0.24137	2.92559	3.01206	2.92559	10.408	-4.55679	Yes	Yes
SUMO1	2.3579	1.3539	1.9142	1.87533	0.503127	1.87533	3.12517	0.625496	Yes	Yes
ATP1A1	1.885	1.3922	1.653	1.6434	0.24654	1.6434	2.25584	1.03096	Yes	Yes
H2AFY	1.8451	0.57028	2.4904	1.63526	0.977108	1.63526	4.06253	-0.792011	Yes	Yes
SYNJ1	1.1315	2.9053	0.79211	1.60964	1.13484	1.60964	4.42873	-1.20945	Yes	Yes
IGJ	0.01092	1.9229	2.8708	1.60154	1.45677	1.60154	5.22036	-2.01728	Yes	Yes
PGAM1	1.6139	1.1913	1.6129	1.4727	0.2437	1.4727	2.07808	0.867315	Yes	Yes
HSPA1A	1.5007	0.84182	1.5825	1.30834	0.406083	1.30834	2.31711	0.299574	Yes	Yes
AKR1B1	2.8679	0.17561	0.79566	1.27972	1.40991	1.27972	4.78213	-2.22269	Yes	Yes
ARHGDIA	2.1043	0.8573	0.74026	1.23395	0.756011	1.23395	3.11199	-0.644081	Yes	Yes
TUFM	1.085	0.77729	1.6856	1.18263	0.461958	1.18263	2.3302	0.035062	Yes	Yes
VCP	0.36299	1.1794	1.802	1.1148	0.721677	1.1148	2.90754	-0.677948	Yes	Yes
RAB24	1.2371	1.0202	1.03	1.09577	0.122496	1.09577	1.40006	0.791469	Yes	Yes
TKT	1.117	0.58156	1.4917	1.06342	0.45743	1.06342	2.19974	-0.0728981	Yes	Yes
SRSF6	1.3191	0.68111	1.0929	1.03104	0.323463	1.03104	1.83456	0.227511	Yes	Yes
RPL18A	1.0749	1.0365	0.87789	0.99643	0.104439	0.99643	1.25587	0.73699	Yes	Yes
MDH1	1.3472	0.73196	0.9024	0.993853	0.317652	0.993853	1.78294	0.204762	Yes	Yes
EHBP1L1	1.0076	1.1186	0.81628	0.980827	0.152928	0.980827	1.36072	0.600933	Yes	Yes
FBL	1.6067	0.266	1.0629	0.978533	0.67432	0.978533	2.65364	-0.69657	Yes	Yes
PFN1	0.98108	0.82323	1.1152	0.97317	0.146146	0.97317	1.33622	0.610124	Yes	Yes
TARS	0.84368	1.0069	1.065	0.97186	0.114745	0.97186	1.2569	0.686817	Yes	Yes
KIF13A	0.96505	1.1165	0.79584	0.95913	0.160412	0.95913	1.35762	0.560645	Yes	Yes
SDHA	1.0857	0.87506	0.89016	0.950307	0.117497	0.950307	1.24219	0.658428	Yes	Yes
RAB22A	0.87933	1.207	0.73169	0.93934	0.243271	0.93934	1.54366	0.335021	Yes	Yes
PARP1	0.84004	0.91143	1.0281	0.926523	0.0949342	0.926523	1.16235	0.690694	Yes	Yes
VDAC3	0.86447	0.96633	0.93417	0.921657	0.0520702	0.921657	1.05101	0.792307	Yes	Yes
LMNA	1.007	0.90446	0.8364	0.915953	0.0858788	0.915953	1.12929	0.702619	Yes	Yes
NACA	0.84804	0.99086	0.90057	0.913157	0.0722372	0.913157	1.0926	0.73371	Yes	Yes
RNPS1	0.94821	1.1423	0.62957	0.906693	0.258874	0.906693	1.54977	0.263615	Yes	Yes
ENO1	0.98553	0.53907	1.1821	0.902233	0.329508	0.902233	1.72078	0.0836896	Yes	Yes
TRA2A	0.82882	1.169	0.68764	0.895153	0.247441	0.895153	1.50983	0.280476	Yes	Yes
PDIA4	0.95128	0.93094	0.79867	0.89363	0.0828642	0.89363	1.09948	0.687784	Yes	Yes
HNRNPA2B1	1.031	0.81858	0.82693	0.89217	0.120303	0.89217	1.19102	0.593321	Yes	Yes
YBX3	0.89797	0.8525	0.92487	0.89178	0.0365799	0.89178	0.98265	0.80091	Yes	Yes
VDAC1	0.83254	0.91425	0.91529	0.88736	0.0474784	0.88736	1.0053	0.769417	Yes	Yes
LDHA	0.7985	0.68566	1.1668	0.883653	0.251619	0.883653	1.50871	0.258596	Yes	Yes
VDAC2	0.8177	0.94892	0.88233	0.882983	0.0656124	0.882983	1.04597	0.719993	Yes	Yes
RPS24	1.1933	0.55247	0.88228	0.876017	0.320461	0.876017	1.67209	0.0799476	Yes	Yes
UBE4A	0.80726	0.98557	0.83019	0.87434	0.0970079	0.87434	1.11532	0.633359	Yes	Yes
RBMXL1	0.9004	1.0232	0.68173	0.868443	0.172963	0.868443	1.29811	0.438778	Yes	Yes
PLCB3	0.99668	0.9011	0.69794	0.86524	0.152564	0.86524	1.24423	0.486249	Yes	Yes
HIST2H2AC	1.1209	1.0866	0.3825	0.863333	0.416767	0.863333	1.89864	-0.171973	Yes	Yes
LDHB	0.89112	0.67314	1.0178	0.860687	0.174334	0.860687	1.29376	0.427618	Yes	Yes
PSMC4	0.71852	0.95339	0.9044	0.85877	0.123905	0.85877	1.16657	0.550972	Yes	Yes
YBX1	0.82443	0.93621	0.7914	0.85068	0.0758899	0.85068	1.0392	0.662159	Yes	Yes
HIST1H1C	1.036	0.92903	0.58028	0.848437	0.23831	0.848437	1.44043	0.256442	Yes	Yes
RPL24	0.98814	0.59202	0.96511	0.848423	0.22235	0.848423	1.40077	0.296075	Yes	Yes
NUMA1	1.0465	0.59069	0.90563	0.847607	0.233379	0.847607	1.42735	0.267861	Yes	Yes
RBMX	0.8612	0.95814	0.71975	0.846363	0.119886	0.846363	1.14418	0.548551	Yes	Yes
RPL23	1.1686	0.52901	0.82614	0.84125	0.320063	0.84125	1.63633	0.0461704	Yes	Yes
COG7	0.86782	0.92303	0.73239	0.84108	0.0980927	0.84108	1.08476	0.597404	Yes	Yes
RPL6	1.0436	0.59186	0.86935	0.834937	0.227828	0.834937	1.40089	0.268981	Yes	Yes
RPL29	0.78822	0.80588	0.90897	0.834357	0.0652176	0.834357	0.996366	0.672347	Yes	Yes
HNRNPA1	0.99475	0.64321	0.85609	0.83135	0.177071	0.83135	1.27122	0.391481	Yes	Yes
PPIA	0.56764	0.5087	1.4089	0.828413	0.503579	0.828413	2.07937	-0.422547	Yes	Yes
RPL18	1.0986	0.39346	0.97989	0.823983	0.377539	0.823983	1.76184	-0.113876	Yes	Yes
PRDX3	1.0728	0.52896	0.85497	0.81891	0.273707	0.81891	1.49884	0.138983	Yes	Yes
SYNCRIP	1.0911	0.37028	0.98417	0.815183	0.388989	0.815183	1.78149	-0.15112	Yes	Yes
CLTC	1.2631	0.2879	0.89115	0.81405	0.49215	0.81405	2.03662	-0.408519	Yes	Yes
TRA2B	0.87785	0.99999	0.55414	0.81066	0.230394	0.81066	1.38299	0.238329	Yes	Yes
EEF1G	0.58735	0.61007	1.2344	0.810607	0.367192	0.810607	1.72276	-0.101548	Yes	Yes
PTBP1	0.87194	0.79594	0.75881	0.808897	0.0576672	0.808897	0.95215	0.665643	Yes	Yes
RPS15A	0.94649	0.54843	0.9239	0.806273	0.223584	0.806273	1.36169	0.250859	Yes	Yes
RPL3	1.2343	0.49642	0.68664	0.805787	0.383097	0.805787	1.75745	-0.14588	Yes	Yes
HNRNPU	1.382	0.24091	0.79311	0.80534	0.570643	0.80534	2.2229	-0.612217	Yes	Yes
NCL	0.76617	0.88505	0.74761	0.79961	0.0745729	0.79961	0.984859	0.614361	Yes	Yes
HNRNPA0	1.0313	0.61265	0.72264	0.788863	0.217039	0.788863	1.32802	0.249708	Yes	Yes
RPS8	0.94665	0.42508	0.99281	0.78818	0.3153	0.78818	1.57143	0.00493215	Yes	Yes
KIDINS220	0.81147	0.83947	0.71306	0.788	0.0663928	0.788	0.952929	0.623071	Yes	Yes
HIST1H1E	1.0822	0.76099	0.50934	0.784177	0.287133	0.784177	1.49745	0.0708987	Yes	Yes
RPS26	1.0153	0.58793	0.74442	0.78255	0.216221	0.78255	1.31967	0.245426	Yes	Yes
TAF15	0.82725	0.83773	0.67766	0.78088	0.0895446	0.78088	1.00332	0.558439	Yes	Yes
ALDOA	0.84076	0.317	1.181	0.779587	0.435236	0.779587	1.86077	-0.3016	Yes	Yes
EIF3J	0.75415	0.82185	0.76009	0.778697	0.0374897	0.778697	0.871826	0.685567	Yes	Yes
LMNB1	0.93941	0.66847	0.72457	0.777483	0.14301	0.777483	1.13274	0.422226	Yes	Yes
EEF2	0.89215	0.38061	1.0515	0.774753	0.350514	0.774753	1.64548	-0.0959709	Yes	Yes
HIST1H1B	0.88289	0.89366	0.54289	0.773147	0.199481	0.773147	1.26868	0.277609	Yes	Yes
GPATCH8	0.82082	0.849	0.64902	0.772947	0.108245	0.772947	1.04184	0.504052	Yes	Yes
EIF4A1	0.75839	0.46545	1.08	0.767947	0.307386	0.767947	1.53154	0.00435642	Yes	Yes
RSL1D1	0.94436	0.69209	0.66702	0.767823	0.153398	0.767823	1.14889	0.386761	Yes	Yes
AHCY	0.69641	0.68949	0.91093	0.76561	0.125898	0.76561	1.07836	0.452861	Yes	Yes
SNRPD1	1.1463	0.28089	0.86763	0.76494	0.441749	0.76494	1.86231	-0.332426	Yes	Yes
HNRNPA3	1.0857	0.60815	0.59516	0.763003	0.279539	0.763003	1.45742	0.06859	Yes	Yes
RSF1	0.88476	0.78692	0.61073	0.760803	0.138869	0.760803	1.10577	0.415833	Yes	Yes
ILF3	0.8631	0.77995	0.63111	0.758053	0.117535	0.758053	1.05003	0.466081	Yes	Yes
RAN	0.94684	0.52515	0.77654	0.74951	0.21214	0.74951	1.2765	0.222524	Yes	Yes
EEF1A1P5	0.70297	0.39123	1.1493	0.747833	0.381021	0.747833	1.69434	-0.198676	Yes	Yes
RPL11	0.92163	0.46265	0.8572	0.74716	0.24849	0.74716	1.36444	0.129877	Yes	Yes
PABPC1	0.90221	0.73973	0.59155	0.744497	0.155385	0.744497	1.13049	0.358499	Yes	Yes
RPL4	0.77464	0.59421	0.86097	0.743273	0.136118	0.743273	1.08141	0.405137	Yes	Yes
HSPA8	0.73409	0.31147	1.1834	0.742987	0.436033	0.742987	1.82615	-0.34018	Yes	Yes
SET	0.85118	0.48843	0.88254	0.740717	0.219049	0.740717	1.28486	0.19657	Yes	Yes
HSPA6	0.77003	0.48483	0.95817	0.737677	0.238323	0.737677	1.3297	0.14565	Yes	Yes
NPM1	0.65138	0.56463	0.98978	0.735263	0.224645	0.735263	1.29331	0.177214	Yes	Yes
RPL15	0.92762	0.48465	0.78449	0.732253	0.226058	0.732253	1.29381	0.170695	Yes	Yes
YWHAE	0.59346	0.46624	1.1347	0.731467	0.354956	0.731467	1.61323	-0.150294	Yes	Yes
LETM1	0.66832	0.83327	0.67951	0.727033	0.0921736	0.727033	0.956005	0.498061	Yes	Yes
hCG_2005638	0.87786	0.4001	0.89696	0.724973	0.281511	0.724973	1.42428	0.0256623	Yes	Yes
RPL14	0.76297	0.52503	0.87224	0.72008	0.177534	0.72008	1.1611	0.279061	Yes	Yes
PKM	0.96553	0.24063	0.93398	0.71338	0.409717	0.71338	1.73117	-0.304414	Yes	Yes
RALY	1.4467	0.36871	0.30244	0.70595	0.642363	0.70595	2.30167	-0.889769	Yes	Yes
HSP90AA1	0.72466	0.40067	0.97175	0.699027	0.286402	0.699027	1.41049	-0.0124344	Yes	Yes
SOWAHC	0.70372	0.59499	0.76815	0.688953	0.0875194	0.688953	0.906363	0.471543	Yes	Yes
KRT18	1.1219	0.61612	0.29405	0.677357	0.417308	0.677357	1.71401	-0.359295	Yes	Yes
TUBB	0.76482	0.44896	0.81392	0.6759	0.198063	0.6759	1.16792	0.183884	Yes	Yes
	1.0949	0.63546	0.293	0.674453	0.40237	0.674453	1.67399	-0.325088	Yes	Yes
SRSF7	1.176	0.52047	0.32378	0.673417	0.446222	0.673417	1.78189	-0.435061	Yes	Yes
RPS6	0.94379	0.44963	0.60752	0.66698	0.252389	0.66698	1.29395	0.0400113	Yes	Yes
SRSF3	0.9447	0.82147	0.23227	0.666147	0.380767	0.666147	1.61202	-0.27973	Yes	Yes
HERC2	0.46974	0.71343	0.81353	0.665567	0.176822	0.665567	1.10482	0.226316	Yes	Yes
U2AF2	0.81773	0.30221	0.85752	0.659153	0.309762	0.659153	1.42864	-0.110337	Yes	Yes
FUS	0.85265	0.5564	0.56408	0.65771	0.168867	0.65771	1.0772	0.238222	Yes	Yes
HNRNPH1	0.80169	0.38548	0.78583	0.657667	0.235854	0.657667	1.24356	0.0717731	Yes	Yes
RAB1B	0.63742	0.66886	0.65863	0.65497	0.0160364	0.65497	0.694807	0.615133	Yes	Yes
VIM	0.94218	0.61938	0.40207	0.654543	0.271767	0.654543	1.32965	-0.0205622	Yes	Yes
MAP3K6	0.53132	0.77917	0.65306	0.654517	0.123931	0.654517	0.962379	0.346654	Yes	Yes
HNRNPR	0.90715	0.49673	0.55631	0.653397	0.221767	0.653397	1.2043	0.102497	Yes	Yes
ACTN4	0.50236	0.52353	0.92432	0.65007	0.237743	0.65007	1.24066	0.0594831	Yes	Yes
PRDX1	0.77711	0.44709	0.68872	0.63764	0.170837	0.63764	1.06202	0.213258	Yes	Yes
FLNA	0.63866	0.76969	0.49035	0.6329	0.139759	0.6329	0.980081	0.285719	Yes	Yes
HNRNPAB	0.99707	0.29062	0.61046	0.632717	0.353751	0.632717	1.51148	-0.246048	Yes	Yes
GNB2L1	0.83693	0.57414	0.47468	0.628583	0.187161	0.628583	1.09352	0.163649	Yes	Yes
TUBA1B	0.7146	0.4179	0.74018	0.624227	0.179141	0.624227	1.06924	0.179215	Yes	Yes
HSP90AB1	0.70002	0.23843	0.89863	0.61236	0.338717	0.61236	1.45378	-0.22906	Yes	Yes
SNRNP70	0.83445	0.21854	0.78137	0.611453	0.341306	0.611453	1.45931	-0.236399	Yes	Yes
PTPN13	0.66106	0.58509	0.57339	0.606513	0.0475996	0.606513	0.724757	0.488269	Yes	Yes
HNRNPK	1.0466	0.53405	0.2282	0.60295	0.413528	0.60295	1.63021	-0.424309	Yes	Yes
TUBB4B	0.65567	0.45158	0.66612	0.591123	0.120961	0.591123	0.891607	0.29064	Yes	Yes
HNRNPC	0.91236	0.18111	0.65531	0.582927	0.37096	0.582927	1.50444	-0.338588	Yes	Yes
GAPDH	0.55382	0.50757	0.65992	0.57377	0.0781097	0.57377	0.767805	0.379735	Yes	Yes
SAFB	0.81088	0.38752	0.51817	0.57219	0.216788	0.57219	1.11072	0.0336587	Yes	Yes
SRSF10	0.81266	0.35414	0.53353	0.566777	0.231061	0.566777	1.14076	-0.0072105	Yes	Yes
H3F3B	0.85727	0.57375	0.22303	0.55135	0.317713	0.55135	1.34059	-0.237892	Yes	Yes
DDX21	0.40334	0.2559	0.97947	0.546237	0.382365	0.546237	1.49608	-0.403611	Yes	Yes
ANXA1	0.13615	0.26116	1.2205	0.53927	0.593264	0.53927	2.01302	-0.93448	Yes	Yes
SLTM	0.8705	0.25319	0.48873	0.537473	0.311528	0.537473	1.31135	-0.236406	Yes	Yes
PCNA	0.50883	0.50382	0.5711	0.527917	0.0374817	0.527917	0.621026	0.434807	Yes	Yes
HNRNPDL	0.81001	0.2914	0.48218	0.527863	0.262306	0.527863	1.17947	-0.12374	Yes	Yes
LMNB2	0.75105	0.23329	0.58136	0.5219	0.263952	0.5219	1.17759	-0.133792	Yes	Yes
FLNB	0.22124	0.69332	0.60851	0.50769	0.251671	0.50769	1.13288	-0.117496	Yes	Yes
HNRNPA3	0.80393	0.35167	0.35765	0.504417	0.259403	0.504417	1.14881	-0.139977	Yes	Yes
HNRNPD	0.82611	0.14513	0.45579	0.475677	0.340925	0.475677	1.32258	-0.371229	Yes	Yes
PRDX2	0.83077	0.12353	0.46904	0.474447	0.353651	0.474447	1.35296	-0.404071	Yes	Yes
PGK1	0.57006	0.1374	0.70859	0.472017	0.297949	0.472017	1.21216	-0.268131	Yes	Yes
AZGP1	0.5536	0.037763	0.80992	0.467094	0.39328	0.467094	1.44406	-0.509867	Yes	Yes
ACTB	0.56432	0.25792	0.51498	0.44574	0.164517	0.44574	0.854423	0.0370569	Yes	Yes
HIST3H2BB	0.46732	0.50221	0.31389	0.427807	0.100185	0.427807	0.676681	0.178933	Yes	Yes
HIST1H2BL	0.39418	0.45782	0.37013	0.407377	0.04531	0.407377	0.519933	0.29482	Yes	Yes
HIST1H4A	0.15032	0.52287	0.18885	0.287347	0.204877	0.287347	0.796289	-0.221596	Yes	Yes
ANXA2	0.10178	0.17398	0.45863	0.244797	0.188671	0.244797	0.713481	-0.223888	Yes	Yes
	0.049772	0.015749	0.58787	0.217797	0.320944	0.217797	1.01507	-0.579472	Yes	Yes
LRP1	0.15548	0.11144	0.28385	0.18359	0.0895764	0.18359	0.40611	-0.0389301	Yes	Yes
	0.097199	0.0070533	0.33431	0.146187	0.169039	0.146187	0.566103	-0.273728	Yes	Yes
DSC1	0.12782	0.12539	0.1506	0.134603	0.0139067	0.134603	0.169149	0.100057	Yes	Yes
TGM3	0.030971	0.17759	0.18691	0.131824	0.0874652	0.131824	0.349099	-0.0854519	Yes	Yes
DSP	0.10738	0.13194	0.04937	0.09623	0.0423992	0.09623	0.201555	-0.00909548	Yes	Yes
TF	0.17748	0.033847	0.055561	0.0889627	0.0774233	0.0889627	0.281293	-0.103367	Yes	Yes
IGKC	0.073347	0.053832	0.11208	0.079753	0.0296477	0.079753	0.153402	0.00610408	Yes	Yes
IGHA1	0.0346	0.11447	0.036667	0.0619123	0.045528	0.0619123	0.17501	-0.0511855	Yes	Yes
DSG1	0.057454	0.051915	0.069183	0.0595173	0.00881697	0.0595173	0.0814199	0.0376148	Yes	Yes
IGHG2	0.049283	0.047871	0.072763	0.056639	0.0139816	0.056639	0.0913713	0.0219067	Yes	Yes
DCD	0.014423	0.012716	0.12182	0.049653	0.0625043	0.049653	0.204922	-0.105616	Yes	Yes
HPX	0.12151	0.011878	0.014199	0.0491957	0.0626368	0.0491957	0.204794	-0.106403	Yes	Yes
IGHG1	0.042287	0.031926	0.031351	0.035188	0.00615463	0.035188	0.050477	0.019899	Yes	Yes
DNM3	0.0074169	0.0016417	0.042555	0.0172045	0.0221432	0.0172045	0.0722114	-0.0378023	Yes	Yes
IGKV4-1	0.016755	0.0025288	0.00064808	0.00664396	0.00880677	0.00664396	0.0285212	-0.0152333	Yes	Yes
VWA3A	0.00072046	0.00087241	0.0032338	0.00160889	0.00140926	0.00160889	0.00510969	-0.00189191	Yes	Yes

## Sheet: HeLa SDS Raw
Ratio M/L N_1	Ratio M/L N_2	Ratio M/L N_3	Average M/L	C: T-test Significant	N: -Log T-test p-value	N: T-test Difference	T: Protein IDs	T: Majority protein IDs	T: Protein names	T: Gene names		Ratio H/L N_1	Ratio H/L N_2	Ratio H/L N_3	Average H_L	C: T-test Significant	N: -Log T-test p-value	N: T-test Difference	T: Protein IDs	T: Majority protein IDs	T: Protein names	T: Gene names
4.15648	3.53779	NaN	3.84714		1.29175	3.84714	P62253;I3L0Q0;I3L2Q4;K7EPR7;I3L2H7	P62253;I3L0Q0;I3L2Q4;K7EPR7;I3L2H7	Ubiquitin-conjugating enzyme E2 G1;Ubiquitin-conjugating enzyme E2 G1, N-terminally processed	UBE2G1		1.36933	1.03689	3.98404	2.13009		0.825026	2.13009	K7EMV3;B4DEB1;K7EK07;K7ES00;Q71DI3;Q16695;P84243;P68431;K7EP01;Q6NXT2	K7EMV3;B4DEB1;K7EK07;K7ES00;Q71DI3;Q16695;P84243;P68431;K7EP01;Q6NXT2	Histone H3;Histone H3.2;Histone H3.1t;Histone H3.3;Histone H3.1;Histone H3.3C	H3F3B
3.70399	2.9735	2.99937	3.22562	+	2.26291	3.22562	P62081;B5MCP9	P62081;B5MCP9	40S ribosomal protein S7	RPS7		3.33428	4.17001	3.84649	3.78359	+	2.38623	3.78359	P12004	P12004	Proliferating cell nuclear antigen	PCNA
3.01577	3.29265	3.1337	3.14737	+	3.18774	3.14737	J3QS39;J3QTR3;F5H6Q2;F5GYU3;F5H2Z3;F5H265;F5H7Y5;B4DV12;F5H388;F5H747;F5GXK7;J3QKN0;Q96C32;F5H7K6;F5H041;P62987;P62979;P0CG47;P0CG48;M0R1V7;F5H4D8;F5GZ39;J3QLP7;J3QSA3;M0R1M6;M0R2S1;J3KSM4	J3QS39;J3QTR3;F5H6Q2;F5GYU3;F5H2Z3;F5H265;F5H7Y5;B4DV12;F5H388;F5H747;F5GXK7;J3QKN0;Q96C32;F5H7K6;F5H041;P62987;P62979;P0CG47;P0CG48;M0R1V7;F5H4D8;F5GZ39;J3QLP7;J3QSA3;M0R1M6;M0R2S1	Ubiquitin-60S ribosomal protein L40;Ubiquitin;60S ribosomal protein L40;Ubiquitin-40S ribosomal protein S27a;Ubiquitin;40S ribosomal protein S27a;Polyubiquitin-B;Ubiquitin;Polyubiquitin-C;Ubiquitin	UBB		2.07416	0.893673	3.67593	2.21459		0.955003	2.21459	O75367-2;O75367-3;O75367;B4DJC3;D6RCF2;Q5SQT3;Q9P0M6	O75367-2;O75367-3;O75367;B4DJC3	Core histone macro-H2A.1;Histone H2A	H2AFY
2.54241	3.47145	3.37002	3.12796	+	2.05885	3.12796	P22314;Q5JRR6;Q5JRS1;Q5JRS3;Q5JRS2;Q5JRR9;Q5JRS0	P22314	Ubiquitin-like modifier-activating enzyme 1	UBA1		2.57705	1.28291	3.48117	2.44704		1.2095	2.44705	Q71UI9;P0C0S5;C9J0D1;Q71UI9-3;Q71UI9-4;Q71UI9-2;C9J386	Q71UI9;P0C0S5;C9J0D1;Q71UI9-3;Q71UI9-4;Q71UI9-2;C9J386	Histone H2A.V;Histone H2A.Z;Histone H2A	H2AFV
2.69646	2.68271	2.86707	2.74875	+	3.33256	2.74875	P61088;F8VQQ8;F8VSD4;Q5JXB2;F8VZ29;F8VV71	P61088;F8VQQ8;F8VSD4;Q5JXB2	Ubiquitin-conjugating enzyme E2 N;Putative ubiquitin-conjugating enzyme E2 N-like	UBE2N		0.710437	1.39775	3.36008	1.82276		0.828134	1.82276	P62258;P62258-2;B4DJF2;I3L3T1;K7EM20;K7EIT4;P31947-2;P31946-2;P27348;Q04917;P31946;P61981;P31947;I3L0W5;E5RGE1;Q4VY20;E5RIR4;E9PD24;E7EVZ2;Q4VY19;E7ESK7;E9PG15;A2IDB2	P62258;P62258-2;B4DJF2;I3L3T1;K7EM20	14-3-3 protein epsilon	YWHAE
1.66462	2.64517	3.35092	2.55357	+	1.4589	2.55357	J3QRK5;IP_710742.1;K7EMA8	J3QRK5;IP_710742.1		UBBP4		3.65375	3.12436	3.29587	3.35799	+	2.66762	3.35799	P46783;F6U211;Q9NQ39	P46783;F6U211	40S ribosomal protein S10	RPS10
1.86326	1.21195	2.34917	1.80813	+	1.49989	1.80813	P46783;F6U211;Q9NQ39	P46783;F6U211	40S ribosomal protein S10	RPS10		2.65242	3.5064	3.14706	3.10196	+	2.20006	3.10196	P18669;P15259;Q8N0Y7	P18669;P15259	Phosphoglycerate mutase 1;Phosphoglycerate mutase 2	PGAM1
0.903964	1.43216	2.15798	1.49803		1.26647	1.49803	E9PL09;P23396;P23396-2;F2Z2S8;H0YCJ7;E9PPU1;E9PL45;E9PQ96;E9PJH4;H0YF32;E9PK82;H0YEU2;E9PQX2;H0YES8;E9PSF4	E9PL09;P23396;P23396-2;F2Z2S8;H0YCJ7;E9PPU1;E9PL45;E9PQ96;E9PJH4;H0YF32;E9PK82;H0YEU2	40S ribosomal protein S3	RPS3		3.78157	3.24211	3.14173	3.38847	+	2.46596	3.38847	P61088;F8VQQ8;F8VSD4;Q5JXB2;F8VZ29;F8VV71	P61088;F8VQQ8;F8VSD4;Q5JXB2	Ubiquitin-conjugating enzyme E2 N;Putative ubiquitin-conjugating enzyme E2 N-like	UBE2N
NaN	0.037593	2.46056	1.24908		0.309561	1.24908	E7EPC6;P16070-16;P16070-8;P16070-9;P16070-17;P16070-6;P16070-4;P16070-3;P16070-7;P16070-5;P16070;H0YES0;H0YDX6;H0YD13;H0YD17;H0YDW7;H0YCV9;H0Y2P0;H0Y5E4;P16070-15;P16070-18;P16070-12;P16070-14;P16070-13;P16070-11;P16070-10	E7EPC6;P16070-16;P16070-8;P16070-9;P16070-17;P16070-6;P16070-4;P16070-3;P16070-7;P16070-5;P16070;H0YES0;H0YDX6;H0YD13;H0YD17;H0YDW7;H0YCV9;H0Y2P0;H0Y5E4;P16070-15;P16070-18;P16070-12;P16070-14;P16070-13;P16070-11;P16070-10	CD44 antigen	CD44		3.02661	3.44824	3.13749	3.20411	+	2.81036	3.20411	O43707;D6PXK4;F5GXS2;H7C144;K7EP19;K7EJH8;C9JRP8;M0QZQ3;Q9H254-2;Q9H254-4;Q9H254	O43707;D6PXK4	Alpha-actinin-4	ACTN4
0.293017	0.664028	2.76301	1.24002		0.605242	1.24002	P60866;P60866-2;E5RIP1;E5RJX2;G3XAN0	P60866;P60866-2;E5RIP1;E5RJX2;G3XAN0	40S ribosomal protein S20	RPS20		3.99838	3.03226	3.13268	3.38777	+	2.09177	3.38777	Q8N257;Q16778;P33778;P23527;P06899	Q8N257;Q16778;P33778;P23527;P06899	Histone H2B type 3-B;Histone H2B type 2-E;Histone H2B type 1-B;Histone H2B type 1-O;Histone H2B type 1-J	HIST3H2BB
NaN	-0.888862	3.16047	1.1358		0.170994	1.1358	E9PJR5;Q05D60;E9PMP4;E9PPB2;E9PIY2;Q05D60-2	E9PJR5;Q05D60;E9PMP4;E9PPB2;E9PIY2	Deuterosome protein 1	CCDC67		2.74586	2.95962	3.0866	2.93069	+	2.93974	2.93069	B4DR52;Q99880;Q99879;Q99877;Q93079;Q5QNW6;P62807;P58876;P57053;O60814;Q5QNW6-2;Q96A08	B4DR52;Q99880;Q99879;Q99877;Q93079;Q5QNW6;P62807;P58876;P57053;O60814;Q5QNW6-2	Histone H2B;Histone H2B type 1-L;Histone H2B type 1-M;Histone H2B type 1-N;Histone H2B type 1-H;Histone H2B type 2-F;Histone H2B type 1-C/E/F/G/I;Histone H2B type 1-D;Histone H2B type F-S;Histone H2B type 1-K	HIST1H2BL
1.2375	0.437121	0.936742	0.870454		1.18725	0.870455	B8ZZJ0;B9A032;B8ZZN6;P63165	B8ZZJ0;B9A032;B8ZZN6;P63165	Small ubiquitin-related modifier 1	SUMO1		0.872711	1.15471	3.06788	1.69843		0.876877	1.69843	Q16777;Q6FI13	Q16777;Q6FI13	Histone H2A type 2-C;Histone H2A type 2-A	HIST2H2AC
0.914564	0.477366	0.725087	0.705672	+	1.51284	0.705673	P05023-3;P05023-4;P05023;P05023-2	P05023-3;P05023-4;P05023;P05023-2	Sodium/potassium-transporting ATPase subunit alpha-1	ATP1A1		0.764176	1.00274	2.9531	1.57334		0.820128	1.57334	P04083;Q5T3N1;Q5T3N0	P04083;Q5T3N1;Q5T3N0	Annexin A1;Annexin	ANXA1
2.62833	1.23407	-2.05068	0.603907		0.151351	0.603907	Q71UI9;P0C0S5;C9J0D1;Q71UI9-3;Q71UI9-4;Q71UI9-2;C9J386	Q71UI9;P0C0S5;C9J0D1;Q71UI9-3;Q71UI9-4;Q71UI9-2;C9J386	Histone H2A.V;Histone H2A.Z;Histone H2A	H2AFV		1.97882	3.49774	2.91877	2.79844	+	1.61777	2.79844	B8ZZJ0;B9A032;B8ZZN6;P63165	B8ZZJ0;B9A032;B8ZZN6;P63165	Small ubiquitin-related modifier 1	SUMO1
0.690551	0.252537	0.689657	0.544248		1.18771	0.544248	P18669;P15259;Q8N0Y7	P18669;P15259	Phosphoglycerate mutase 1;Phosphoglycerate mutase 2	PGAM1		2.64011	1.86057	2.89416	2.46495	+	1.80842	2.46495	J9JID7;Q03252	J9JID7;Q03252	Lamin-B2	LMNB2
0.404903	NaN	0.598746	0.501825		0.915566	0.501825	P49327	P49327	Fatty acid synthase;[Acyl-carrier-protein] S-acetyltransferase;[Acyl-carrier-protein] S-malonyltransferase;3-oxoacyl-[acyl-carrier-protein] synthase;3-oxoacyl-[acyl-carrier-protein] reductase;3-hydroxyacyl-[acyl-carrier-protein] dehydratase;Enoyl-[acyl-carrier-protein] reductase;Oleoyl-[acyl-carrier-protein] hydrolase	FASN		1.40632	2.17999	2.84581	2.14404	+	1.44813	2.14404	P55072;C9JUP7;C9IZA5	P55072	Transitional endoplasmic reticulum ATPase	VCP
0.987321	NaN	-0.0275867	0.479867		0.285852	0.479867	F8VPD4;P27708;H7BZB3	F8VPD4;P27708	CAD protein;Glutamine-dependent carbamoyl-phosphate synthase;Aspartate carbamoyltransferase;Dihydroorotase	CAD		3.11248	3.03009	2.54651	2.89636	+	2.43246	2.89636	Q14980-4;Q14980-3;Q14980-2;Q14980;H0YFY6;K4DIE0;Q9BTE9;F5H4J1;F5H7R5;F5H4Y4;F5GWA2;F5GWK2;F5H073;F5H068;F8W6T3;F5H1L0;F5GZW1;F5H2F3;F5H3L6;F5H0Z7;F5H763;F5H6Y5	Q14980-4;Q14980-3;Q14980-2;Q14980;H0YFY6	Nuclear mitotic apparatus protein 1	NUMA1
0.883699	-0.810258	1.31638	0.463274		0.260158	0.463273	O75367-2;O75367-3;O75367;B4DJC3;D6RCF2;Q5SQT3;Q9P0M6	O75367-2;O75367-3;O75367;B4DJC3	Core histone macro-H2A.1;Histone H2A	H2AFY		2.89652	3.09596	2.53511	2.84253	+	2.47915	2.84253	P07900;P07900-2;Q86U12;G3V2J8;Q14568;Q58FG0	P07900;P07900-2;Q86U12	Heat shock protein HSP 90-alpha	HSP90AA1
0.178237	1.53869	-0.336227	0.460233		0.30357	0.460232	J3KPK1;J3KQV8;O43426;C9JFZ1;O43426-4;O43426-2;C9JW66;O43426-5;C9J1Z6	J3KPK1;J3KQV8;O43426;C9JFZ1;O43426-4;O43426-2;C9JW66;O43426-5	Synaptojanin-1	SYNJ1		3.25161	2.95375	2.50472	2.90336	+	2.2562	2.90336	J3QRK5;IP_710742.1;K7EMA8	J3QRK5;IP_710742.1		UBBP4
0.774249	NaN	0.137241	0.455745		0.410816	0.455745	H0Y4R1;P12268	H0Y4R1;P12268	Inosine-5-monophosphate dehydrogenase 2	IMPDH2		3.00214	2.66353	1.98514	2.55027	+	1.87068	2.55027	P08107;P08107-2;E7EP94;Q5SP16	P08107;P08107-2;E7EP94;Q5SP16	Heat shock 70 kDa protein 1A/1B	HSPA1A
0.585636	-0.248416	0.662205	0.333142		0.429906	0.333142	P08107;P08107-2;E7EP94;Q5SP16	P08107;P08107-2;E7EP94;Q5SP16	Heat shock 70 kDa protein 1A/1B	HSPA1A		1.72748	2.09282	1.96122	1.92717	+	2.51448	1.92717	P06748-2;P06748;P06748-3;E5RI98;E5RGW4	P06748-2;P06748;P06748-3	Nucleophosmin	NPM1
NaN	0.679964	-0.0754744	0.302245		0.243839	0.302245	Q93077;Q7L7L0;P04908	Q93077;Q7L7L0;P04908	Histone H2A type 1-C;Histone H2A type 3;Histone H2A type 1-B/E	HIST1H2AC		1.7243	2.68787	1.95222	2.12146	+	1.73828	2.12146	P09874	P09874	Poly [ADP-ribose] polymerase 1	PARP1
NaN	0.0950467	0.323312	0.209179		0.497606	0.20918	Q5SWC8;Q5SSJ5-3;Q5SSJ5-2;Q5SSJ5;B0QZK4	Q5SWC8;Q5SSJ5-3;Q5SSJ5-2;Q5SSJ5;B0QZK4	Heterochromatin protein 1-binding protein 3	HP1BP3		2.43237	1.53471	1.95024	1.97244	+	1.77326	1.97244	Q01105-3;Q01105-4;Q01105-2;Q01105	Q01105-3;Q01105-4;Q01105-2;Q01105	Protein SET	SET
-0.129466	NaN	0.522558	0.196546		0.184016	0.196546	E7EUI8;P11413;P11413-3;P11413-2;E7EM57;E9PD92	E7EUI8;P11413;P11413-3;P11413-2;E7EM57;E9PD92	Glucose-6-phosphate 1-dehydrogenase	G6PD		0.808179	0.644225	1.85308	1.10183		0.997535	1.10183	Q9NR30-2;Q9NR30;Q9BQ39	Q9NR30-2;Q9NR30	Nucleolar RNA helicase 2	DDX21
0.117695	-0.363475	0.753262	0.169161		0.185019	0.169161	P49411	P49411	Elongation factor Tu, mitochondrial	TUFM		1.02467	2.55491	1.78237	1.78732		1.25178	1.78732	P07195;A8MW50;C9J7H8;F5H5G7;F5H155;G3XAP5;F5H245;Q6ZMR3;P07864	P07195;A8MW50;C9J7H8	L-lactate dehydrogenase B chain;L-lactate dehydrogenase	LDHB
0.0284277	0.29678	NaN	0.162604		0.357332	0.162604	Q92522	Q92522	Histone H1x	H1FX		0.889084	0.766129	1.6648	1.10667		1.22945	1.10667	M0R0P1;M0R299;M0QXL5;M0R2Q4;P22087;M0R2U2;M0R1H0;M0R2B0	M0R0P1;M0R299;M0QXL5;M0R2Q4;P22087;M0R2U2;M0R1H0;M0R2B0	rRNA 2-O-methyltransferase fibrillarin	FBL
NaN	-0.0411647	0.363788	0.161312		0.242807	0.161312	P12956;B1AHC9;B1AHC8;F5H1I8	P12956;B1AHC9;B1AHC8	X-ray repair cross-complementing protein 6	XRCC6		1.35389	3.24891	1.66047	2.08776		1.14981	2.08776	B4E022;P29401;P29401-2;F8W888;E9PFF2	B4E022;P29401;P29401-2	Transketolase	TKT
1.07334	-0.222128	-0.433896	0.139105		0.0992972	0.139105	J3KTF8;J3QQX2;P52565;J3KRE2;J3KS60;J3KRY1;P52565-2	J3KTF8;J3QQX2;P52565;J3KRE2	Rho GDP-dissociation inhibitor 1	ARHGDIA		0.941407	1.76515	1.59698	1.43451	+	1.53252	1.43451	P22314;Q5JRR6;Q5JRS1;Q5JRS3;Q5JRS2;Q5JRR9;Q5JRS0	P22314	Ubiquitin-like modifier-activating enzyme 1	UBA1
0.306962	0.028852	0.0426443	0.126153		0.525809	0.126153	Q969Q5;F8W8H5;D6RFW3	Q969Q5;F8W8H5	Ras-related protein Rab-24	RAB24		1.71053	2.12055	1.38477	1.73862	+	1.83383	1.73861	J3QS39;J3QTR3;F5H6Q2;F5GYU3;F5H2Z3;F5H265;F5H7Y5;B4DV12;F5H388;F5H747;F5GXK7;J3QKN0;Q96C32;F5H7K6;F5H041;P62987;P62979;P0CG47;P0CG48;M0R1V7;F5H4D8;F5GZ39;J3QLP7;J3QSA3;M0R1M6;M0R2S1;J3KSM4	J3QS39;J3QTR3;F5H6Q2;F5GYU3;F5H2Z3;F5H265;F5H7Y5;B4DV12;F5H388;F5H747;F5GXK7;J3QKN0;Q96C32;F5H7K6;F5H041;P62987;P62979;P0CG47;P0CG48;M0R1V7;F5H4D8;F5GZ39;J3QLP7;J3QSA3;M0R1M6;M0R2S1	Ubiquitin-60S ribosomal protein L40;Ubiquitin;60S ribosomal protein L40;Ubiquitin-40S ribosomal protein S27a;Ubiquitin;40S ribosomal protein S27a;Polyubiquitin-B;Ubiquitin;Polyubiquitin-C;Ubiquitin	UBB
0.715893	-0.496549	NaN	0.109672		0.0525364	0.109672	J3KTL2;Q07955-3;Q07955;Q07955-2;J3QQV5;J3KSW7;J3KSR8	J3KTL2;Q07955-3;Q07955;Q07955-2	Serine/arginine-rich splicing factor 1	SRSF1		0.731444	1.72408	1.36614	1.27389	+	1.31706	1.27389	E9PL09;P23396;P23396-2;F2Z2S8;H0YCJ7;E9PPU1;E9PL45;E9PQ96;E9PJH4;H0YF32;E9PK82;H0YEU2;E9PQX2;H0YES8;E9PSF4	E9PL09;P23396;P23396-2;F2Z2S8;H0YCJ7;E9PPU1;E9PL45;E9PQ96;E9PJH4;H0YF32;E9PK82;H0YEU2	40S ribosomal protein S3	RPS3
-0.10869	NaN	0.311271	0.101291		0.146381	0.10129	Q8N3C0;Q8N3C0-4	Q8N3C0	Activating signal cointegrator 1 complex subunit 3	ASCC3		1.98076	1.48584	1.31383	1.59348	+	1.81314	1.59347	P62937;F8WE65;C9J5S7;Q567Q0;E5RIZ5	P62937;F8WE65;C9J5S7;Q567Q0	Peptidyl-prolyl cis-trans isomerase A;Peptidyl-prolyl cis-trans isomerase A, N-terminally processed;Peptidyl-prolyl cis-trans isomerase	PPIA
-0.495858	NaN	0.648189	0.0761655		0.0382331	0.0761658	H9KV75;P12814-2;P12814;P12814-3;B7TY16;H7C5W8;H0YJ11;H0YJW3;G3V2E8;G3V5M4;G3V2X9;G3V2W4;G3V2N5	H9KV75;P12814-2;P12814;P12814-3;B7TY16;H7C5W8;H0YJ11;H0YJW3	Alpha-actinin-1	ACTN1		1.20702	1.51707	1.29842	1.34084	+	2.33039	1.34084	E7ERI3;G3XAN9;P26639;P26639-2;B7ZLP8;A2RTX5-2;A2RTX5	E7ERI3;G3XAN9;P26639;P26639-2	Threonine--tRNA ligase, cytoplasmic	TARS
NaN	-0.0166579	0.119555	0.0514485		0.230524	0.0514488	P41091;Q2VIR3;F8W810;Q2VIR3-2	P41091;Q2VIR3	Eukaryotic translation initiation factor 2 subunit 3;Putative eukaryotic translation initiation factor 2 subunit 3-like protein	EIF2S3		1.89771	0.92964	1.27483	1.36739	+	1.39432	1.36739	Q00610-2;Q00610;J3KS13;J3QL20;J3KSQ2;J3KRF5;K7EJJ5	Q00610-2;Q00610	Clathrin heavy chain 1	CLTC
0.399554	-0.55404	0.128161	-0.008775		0.00960275	-0.00877495	Q13247-3;Q13247;B4DJK0;B4DUA4;F6T1J1;Q13247-2;Q13243-3;Q13243;Q08170	Q13247-3;Q13247	Serine/arginine-rich splicing factor 6	SRSF6		1.26538	0.929261	1.16472	1.11979	+	2.10691	1.11979	P11142;E9PKE3;E9PN89;E9PNE6;E9PLF4;E9PI65;E9PQQ4;E9PQK7;E9PK54;A8K7Q2;P54652;E9PPY6;E9PN25;E9PM13;E9PS65	P11142;E9PKE3;E9PN89;E9PNE6	Heat shock cognate 71 kDa protein	HSPA8
0.104202	0.0517201	-0.187888	-0.0106553		0.0378736	-0.0106551	M0R3D6;M0R1A7;M0R117;Q02543;M0R0P7	M0R3D6;M0R1A7;M0R117;Q02543;M0R0P7	60S ribosomal protein L18a	RPL18A		1.45686	1.08651	1.16337	1.23558	+	2.08419	1.23558	P17066;P48741	P17066;P48741	Heat shock 70 kDa protein 6;Putative heat shock 70 kDa protein 7	HSPA6
NaN	0.351063	-0.377369	-0.013153		0.0100969	-0.0131533	Q13501-2;Q13501;E7EMC7;C9JRJ8;E9PFW8	Q13501-2;Q13501;E7EMC7	Sequestosome-1	SQSTM1		0.655993	1.91418	1.14613	1.23877		1.11147	1.23877	P60866;P60866-2;E5RIP1;E5RJX2;G3XAN0	P60866;P60866-2;E5RIP1;E5RJX2;G3XAN0	40S ribosomal protein S20	RPS20
0.159629	-0.782	0.576957	-0.015138		0.0117191	-0.0151378	B4E022;P29401;P29401-2;F8W888;E9PFF2	B4E022;P29401;P29401-2	Transketolase	TKT		1.57652	1.383	0.993566	1.3177	+	1.78235	1.3177	P05023-3;P05023-4;P05023;P05023-2	P05023-3;P05023-4;P05023;P05023-2	Sodium/potassium-transporting ATPase subunit alpha-1	ATP1A1
NaN	-0.299205	0.245496	-0.0268545		0.0280615	-0.0268548	P18124;A8MUD9;C9JIJ5;C9JZ88	P18124;A8MUD9	60S ribosomal protein L7	RPL7		0.832201	0.641731	0.982729	0.818887	+	1.84748	0.818887	E9PCY7;G8JLB6;P55795;P31943;E5RGH4;E5RGV0;D6RIU0;D6RBM0;H0YB39;E7EQJ0;D6RAM1;H0YAQ2;F5GZT4;D6R9T0;D6RFM3;D6RIT2;E7EN40;D6RDU3;D6RJ04;D6RIH9;H0YBG7;H0YBD7;P52597	E9PCY7;G8JLB6;P55795;P31943;E5RGH4;E5RGV0;D6RIU0;D6RBM0;H0YB39	Heterogeneous nuclear ribonucleoprotein H2;Heterogeneous nuclear ribonucleoprotein H2, N-terminally processed;Heterogeneous nuclear ribonucleoprotein H;Heterogeneous nuclear ribonucleoprotein H, N-terminally processed	HNRNPH1
0.010923	0.161694	-0.292864	-0.0400823		0.100954	-0.0400823	Q8N3D4;E9PIH6;H0YDZ9;E9PSB0;Q8NDI1-3;Q8NDI1-2;Q8NDI1;C9JEP1;C9IYU2;B5MC86	Q8N3D4	EH domain-binding protein 1-like protein 1	EHBP1L1		1.05318	1.33731	0.916324	1.10227	+	1.906	1.10227	P06733;P06733-2;K7EM90;E5RI09;E5RG95;K7EPM1;K7EKN2	P06733;P06733-2	Alpha-enolase	ENO1
-0.245232	0.00992034	0.0908535	-0.0481527		0.166653	-0.0481528	E7ERI3;G3XAN9;P26639;P26639-2;B7ZLP8;A2RTX5-2;A2RTX5	E7ERI3;G3XAN9;P26639;P26639-2	Threonine--tRNA ligase, cytoplasmic	TARS		1.50187	0.896311	0.901108	1.09976	+	1.49708	1.09976	P62081;B5MCP9	P62081;B5MCP9	40S ribosomal protein S7	RPS7
-0.0275573	-0.280632	0.157303	-0.0502954		0.136556	-0.0502958	P07737;K7EJ44;I3L3D5;CON__P02584	P07737;K7EJ44;I3L3D5	Profilin-1	PFN1		0.750264	1.05894	0.89724	0.902148	+	2.0167	0.902148	Q00839-2;Q00839;Q5RI18	Q00839-2;Q00839	Heterogeneous nuclear ribonucleoprotein U	HNRNPU
NaN	-0.265085	0.153805	-0.05564		0.0784706	-0.0556396	P13010	P13010	X-ray repair cross-complementing protein 5	XRCC5		0.8024	1.25369	0.721679	0.925923	+	1.51562	0.925922	E9PLD0;Q9H0U4;E7END7;B7Z8M7;P62820-2;Q92928;P62820;H0YLJ8;H0YL94;H0YMN7;E7ETK2;H0YNE9;F5GY21;P62820-3;P51153;Q92930;P61006;B4DEK7;P59190-2;P59190	E9PLD0;Q9H0U4;E7END7;B7Z8M7;P62820-2;Q92928;P62820	Ras-related protein Rab-1B;Ras-related protein Rab-1A;Putative Ras-related protein Rab-1C	RAB1B
0.429964	-0.450163	-0.148161	-0.05612		0.0715549	-0.0561201	B8ZZ51;B9A041;P40925-2;P40925;P40925-3;C9JF79	B8ZZ51;B9A041;P40925-2;P40925;P40925-3;C9JF79	Malate dehydrogenase, cytoplasmic;Malate dehydrogenase	MDH1		0.812539	0.898324	0.671384	0.794082	+	2.16305	0.794083	P39023;G5E9G0;B5MCW2;F8WCR1;H7C3M2;H7C422	P39023;G5E9G0;B5MCW2	60S ribosomal protein L3	RPL3
NaN	-0.310486	0.182438	-0.064024		0.0766524	-0.064024	P26038	P26038	Moesin	MSN		1.33182	2.19758	0.577151	1.36885		1.00102	1.36885	Q5HY54;P21333-2;P21333;E9PHF0;F8WE98;H0Y5C6;H0Y5F3	Q5HY54;P21333-2;P21333	Filamin-A	FLNA
-0.0513244	0.158983	-0.32945	-0.0739305		0.184859	-0.0739303	E9PDX3;Q9H1H9-3;Q9H1H9-4;Q9H1H9-2;Q9H1H9;H0Y307;H0Y9Z7;H0Y925;Q9P2P6-3;O43896;Q96L93-5;Q96L93-6;Q96L93-4;Q96L93;Q96L93-2;Q9P2P6	E9PDX3;Q9H1H9-3;Q9H1H9-4;Q9H1H9-2;Q9H1H9;H0Y307	Kinesin-like protein KIF13A	KIF13A		1.34636	1.93168	0.535356	1.27113		1.05445	1.27113	O76021;J3QSV6;I3L3C4;I3L3U9;I3L234;B4DJ58;J3KPU7;I3L2F2;I3L4T8;I3L1Y4	O76021;J3QSV6;I3L3C4;I3L3U9	Ribosomal L1 domain-containing protein 1	RSL1D1
0.118626	-0.192546	-0.167863	-0.0805943		0.297257	-0.0805946	D6RFM5;E9PBJ5;P31040;H0Y8X1	D6RFM5;E9PBJ5;P31040	Succinate dehydrogenase [ubiquinone] flavoprotein subunit, mitochondrial	SDHA		0.858697	0.803888	0.483983	0.715523	+	1.59098	0.715523	B8ZZ51;B9A041;P40925-2;P40925;P40925-3;C9JF79	B8ZZ51;B9A041;P40925-2;P40925;P40925-3;C9JF79	Malate dehydrogenase, cytoplasmic;Malate dehydrogenase	MDH1
NaN	-0.920625	0.728312	-0.0961565		0.0333487	-0.0961564	P38646	P38646	Stress-70 protein, mitochondrial	HSPA9		0.723602	1.01021	0.449746	0.727853	+	1.33692	0.727852	P62314;J3QLI9;J3QLR7	P62314;J3QLI9	Small nuclear ribonucleoprotein Sm D1	SNRPD1
0.111699	NaN	-0.328689	-0.108495		0.14963	-0.108495	Q2M3D2	Q2M3D2	Exocyst complex component 3-like protein 2	EXOC3L2		1.47706	2.95107	-0.0829579	1.44839		0.619697	1.44839	E9PBF6;P20700	E9PBF6;P20700	Lamin-B1	LMNB1
-0.25147	-0.133796	0.0399806	-0.115095		0.51294	-0.115095	P09874	P09874	Poly [ADP-ribose] polymerase 1	PARP1		0.847275	1.71105	-0.18043	0.792632		0.546445	0.792633	P02545;Q6UYC3;P02545-3;D6RAQ3;P02545-4;H0YAB0	P02545;Q6UYC3;P02545-3;D6RAQ3;P02545-4	Prelamin-A/C;Lamin-A/C	LMNA
-0.146308	-0.0845786	NaN	-0.115443		0.779068	-0.115443	P61353;K7ELC7;K7EQQ9;K7ERY7	P61353;K7ELC7;K7EQQ9	60S ribosomal protein L27	RPL27		0.787265	1.57942	-0.407919	0.652922		0.425229	0.652923	Q13151	Q13151	Heterogeneous nuclear ribonucleoprotein A0	HNRNPA0
-0.210112	-0.0494122	-0.098243	-0.119256		0.889395	-0.119256	F5H740;Q9Y277;Q9Y277-2;E5RK27;E5RFP6;E5RJN6;E5RHZ6	F5H740;Q9Y277;Q9Y277-2	Voltage-dependent anion-selective channel protein 3	VDAC3		1.1488	0.811882	-0.440988	0.506565		0.39271	0.506566	P19338;H7BY16;C9JYW2;C9JLB1;C9J1H7;C9JWL1	P19338;H7BY16	Nucleolin	NCL
-0.185523	0.271426	-0.450696	-0.121598		0.205883	-0.121598	Q9UL26;J3QR51;Q13636	Q9UL26	Ras-related protein Rab-22A	RAB22A		0.621618	1.10929	-0.675881	0.351676		0.238813	0.351677	P51991-2	P51991-2	Heterogeneous nuclear ribonucleoprotein A3	HNRNPA3
-1.462	0.238053	0.849599	-0.124783		0.058771	-0.124782	P55072;C9JUP7;C9IZA5	P55072	Transitional endoplasmic reticulum ATPase	VCP		0.681854	0.116365	2.7934	1.19721		0.553721	1.19721	I3L3P7;P62244;I3L246;H3BN98;H3BV27;H3BT37;I3L303;H3BVC7	I3L3P7;P62244;I3L246;H3BN98	40S ribosomal protein S15a	RPS15A
-0.445382	NaN	0.183709	-0.130836		0.125486	-0.130836	P35579;P35579-2;F2Z2U8;G8JLL9;Q7Z406-5;Q7Z406-4;Q7Z406;Q7Z406-6;Q7Z406-2	P35579;P35579-2	Myosin-9	MYH9		0.989212	0.343351	2.25257	1.19504		0.77798	1.19504	P08670;B0YJC4;B0YJC5;Q5JVS8;P17661;H7C5W5;P41219;P41219-2;F8W835;E7EMV2;E7ESP9;P07197-2;P07196;P07197	P08670;B0YJC4	Vimentin	VIM
0.0100636	-0.144871	-0.257735	-0.130847		0.630958	-0.130848	P02545;Q6UYC3;P02545-3;D6RAQ3;P02545-4;H0YAB0	P02545;Q6UYC3;P02545-3;D6RAQ3;P02545-4	Prelamin-A/C;Lamin-A/C	LMNA		2.67918	0.577828	2.21054	1.82252		0.985054	1.82252	P08238;Q58FF7;Q5T9W8;Q58FF6;F8W026;Q58FG1	P08238	Heat shock protein HSP 90-beta	HSP90AB1
-0.237796	-0.0132469	-0.15109	-0.134044		0.752433	-0.134044	F8VZJ2;F8W0W4;H0YHX9;Q13765;Q13765-2;E9PAV3;F8W1N5;F8VNW4;F8VZ58;Q9BZK3	F8VZJ2;F8W0W4;H0YHX9;Q13765;Q13765-2;E9PAV3;F8W1N5;F8VNW4	Nascent polypeptide-associated complex subunit alpha;Nascent polypeptide-associated complex subunit alpha, muscle-specific form	NACA		1.16498	0.124593	1.84234	1.04397		0.764953	1.04397	Q5QPL9;Q9UKM9-2;Q9UKM9;Q5QPM1;Q5QPM0;Q5QPM2	Q5QPL9;Q9UKM9-2;Q9UKM9;Q5QPM1;Q5QPM0	RNA-binding protein Raly	RALY
NaN	-0.253257	-0.0166288	-0.134943		0.338888	-0.134943	P05141	P05141	ADP/ATP translocase 2;ADP/ATP translocase 2, N-terminally processed	SLC25A5		1.12552	0.511873	1.77433	1.13724		1.04967	1.13724	Q13247-3;Q13247;B4DJK0;B4DUA4;F6T1J1;Q13247-2;Q13243-3;Q13243;Q08170	Q13247-3;Q13247	Serine/arginine-rich splicing factor 6	SRSF6
NaN	-0.462137	0.190172	-0.135983		0.125792	-0.135983	C9JMU5;H3BLZ8;Q92841-1;Q92841-3;Q92841-2;Q92841;J3KTA4;B4DLW8;P17844	C9JMU5;H3BLZ8;Q92841-1;Q92841-3;Q92841-2;Q92841;J3KTA4;B4DLW8;P17844	Probable ATP-dependent RNA helicase DDX17;Probable ATP-dependent RNA helicase DDX5	DDX17		1.39364	0.0617071	1.39649	0.950612		0.780274	0.95061	P13639;K7EJ74;K7EP67;Q15029-2;K7EJ81;Q15029	P13639	Elongation factor 2	EEF2
NaN	-0.150849	-0.127951	-0.1394		1.28259	-0.1394	P11387;E5RIC7;Q969P6-2;Q969P6;E5RJ95;E5RFS0	P11387	DNA topoisomerase 1	TOP1		0.583423	0.430927	1.37573	0.796693		0.947988	0.796695	P62913-2;P62913;Q5VVC9;Q5VVC8	P62913-2;P62913;Q5VVC9;Q5VVC8	60S ribosomal protein L11	RPL11
-0.155261	-0.230228	-0.112677	-0.166055	+	1.39524	-0.166056	P16989-2;P16989-3;P16989;Q9Y2T7;H0YG22	P16989-2;P16989-3;P16989;Q9Y2T7	Y-box-binding protein 3;Y-box-binding protein 2	YBX3		1.34863	-0.24395	1.18034	0.761673		0.567642	0.761673	H3BQN4;J3KPS3;P04075;P04075-2;H3BPS8;H3BUH7;H3BR04;H3BU78;H3BMQ8;H3BR68;Q5T7D5;P09972;P05062	H3BQN4;J3KPS3;P04075;P04075-2;H3BPS8;H3BUH7;H3BR04;H3BU78	Fructose-bisphosphate aldolase A	ALDOA
-0.0720581	-0.10324	-0.324329	-0.166542		0.767325	-0.166542	P13667;C9JMN9	P13667	Protein disulfide-isomerase A4	PDIA4		0.581399	-0.625445	0.994145	0.3167		0.235494	0.3167	P14618;P14618-2;H3BTN5;P14618-3;H3BQ34;Q504U3;H3BT25;H3BUW1;H3BTJ2;H3BU13;H3BN34;H3BQZ3;P30613-2;P30613	P14618;P14618-2;H3BTN5;P14618-3;H3BQ34	Pyruvate kinase PKM;Pyruvate kinase	PKM
-0.141112	NaN	-0.198163	-0.169637		0.974454	-0.169637	Q08211;Q08211-2	Q08211	ATP-dependent RNA helicase A	DHX9		0.904812	0.415867	0.965618	0.762099	+	1.31534	0.762099	C9JD32;B9ZVP7;J3KT29;P62829	C9JD32;B9ZVP7;J3KT29;P62829	60S ribosomal protein L23	RPL23
0.0440444	-0.288805	-0.274163	-0.172975		0.598259	-0.172974	P22626;P22626-2	P22626;P22626-2	Heterogeneous nuclear ribonucleoproteins A2/B1	HNRNPA2B1		1.33685	-0.629412	0.779386	0.495608		0.313231	0.49561	P15121;E9PCX2;E9PEF9;C9JRZ8-2;C9JRZ8	P15121;E9PCX2	Aldose reductase	AKR1B1
-0.264409	-0.129339	-0.127699	-0.173816		1.20971	-0.173816	P21796;C9JI87	P21796;C9JI87	Voltage-dependent anion-selective channel protein 1	VDAC1		0.711583	0.359184	0.762902	0.611223	+	1.39259	0.611223	P49411	P49411	Elongation factor Tu, mitochondrial	TUFM
-0.365221	0.0157831	NaN	-0.174719		0.277782	-0.174719	Q86V81;E9PB61	Q86V81;E9PB61	THO complex subunit 4	ALYREF		0.920293	0.0535284	0.419755	0.464525		0.686812	0.464525	P05783;F8VZY9;CON__H-INV:HIT000015463;CON__A2AB72	P05783;F8VZY9	Keratin, type I cytoskeletal 18	KRT18
-0.290356	-0.0756416	-0.18061	-0.182203		1.00491	-0.182203	P45880-2;P45880;P45880-1;B4DKM5;Q5JSD2;Q5JSD1;A2A3S1	P45880-2;P45880;P45880-1;B4DKM5;Q5JSD2;Q5JSD1	Voltage-dependent anion-selective channel protein 2	VDAC2		0.888383	0.157949	0.408821	0.485051		0.818434	0.485051	Q9UF83;REV__Q9UF83	Q9UF83;REV__Q9UF83	Uncharacterized protein DKFZp434B061
-0.0767215	0.191942	-0.667561	-0.184113		0.264661	-0.184114	H3BPG5;H3BV80;H3BMS0;H3BMM9;H3BTC0;Q15287-3;Q15287-2;Q15287	H3BPG5;H3BV80;H3BMS0;H3BMM9;H3BTC0;Q15287-3;Q15287-2;Q15287	RNA-binding protein with serine-rich domain 1	RNPS1		0.621899	0.1121	0.106214	0.280071		0.614456	0.280071	B5MDF5;P62826;J3KQE5;F5H018;H0YFC6;B4DV51	B5MDF5;P62826;J3KQE5;F5H018;H0YFC6	GTP-binding nuclear protein Ran	RAN
-0.270869	0.225275	-0.540275	-0.19529		0.322783	-0.19529	B4DQI6;B4DUA9;Q13595;Q13595-2	B4DQI6;B4DUA9;Q13595;Q13595-2	Transformer-2 protein homolog alpha	TRA2A		0.815084	0.283803	-0.689474	0.136471		0.104566	0.136471	P16403	P16403	Histone H1.2	HIST1H1C
-0.308895	-0.0209697	-0.268487	-0.199451		0.804046	-0.19945	Q14139;Q14139-2;B7Z7P0	Q14139;Q14139-2;B7Z7P0	Ubiquitin conjugation factor E4 A	UBE4A		0.776862	-0.218615	-1.06888	-0.170211		0.107972	-0.17021	C9JAB2;Q16629-3;Q16629-2;Q16629-4;Q16629	C9JAB2;Q16629-3;Q16629-2;Q16629-4;Q16629	Serine/arginine-rich splicing factor 7	SRSF7
NaN	-0.0270868	-0.377388	-0.202237		0.342576	-0.202238	C9J9W2;Q14847;Q14847-2;B4DGQ0	C9J9W2;Q14847;Q14847-2;B4DGQ0	LIM and SH3 domain protein 1	LASP1		-2.21981	0.965618	3.68829	0.811366		0.166562	0.811368	P62805	P62805	Histone H4	HIST1H4A
0.242938	NaN	-0.668593	-0.212828		0.141537	-0.212828	C9JBL0;E9PHV6;E9PBK3;P23497-7;P23497-6;P23497-5;P23497-2;P23497-3;E7EUA7;P23497;P23497-4	C9JBL0;E9PHV6;E9PBK3;P23497-7;P23497-6;P23497-5;P23497-2;P23497-3;E7EUA7;P23497;P23497-4	Nuclear autoantigen Sp-100	SP100		-5.95536	3.49685	2.79077	0.110753		0.0113311	0.110752	C9JA05;D6RHJ6;D6RD17;P01591	C9JA05;D6RHJ6;D6RD17;P01591	Immunoglobulin J chain	IGJ
NaN	-0.353727	-0.0725435	-0.213135		0.430362	-0.213135	P26373;J3QSB4;P26373-2;H3BUK8;H3BTH3;J3KS98	P26373;J3QSB4;P26373-2	60S ribosomal protein L13	RPL13		0.0847447	1.05269	1.3799	0.839112		0.786225	0.839112	E7EPB3;P50914	E7EPB3;P50914	60S ribosomal protein L14	RPL14
-0.324636	-0.544435	0.222557	-0.215505		0.352236	-0.215504	P00338;P00338-3;P00338-5;P00338-2;P00338-4;F5GXY2;F5GYU2;F5GXH2;F5H5J4;F5H6W8;F5GZQ4;F5H8H6;F5GXC7;F5GWW2;F5GXU1	P00338;P00338-3;P00338-5;P00338-2;P00338-4;F5GXY2;F5GYU2;F5GXH2	L-lactate dehydrogenase A chain	LDHA		0.247198	1.5062	1.27536	1.00959		0.917733	1.00959	P26641;B4DTG2	P26641;B4DTG2	Elongation factor 1-gamma	EEF1G
-0.137806	-0.295748	NaN	-0.216777		0.652857	-0.216777	G3V3U4;G3V3I1;G3V295;G3V5Z7;B4DXJ9;P60900	G3V3U4;G3V3I1;G3V295;G3V5Z7;B4DXJ9;P60900	Proteasome subunit alpha type;Proteasome subunit alpha type-6	PSMA6		0.408712	0.839879	1.09525	0.78128		1.22253	0.78128	P60842;J3QR64;J3KTB5;J3QL43;J3QS69;J3KT12;P60842-2;J3QLN6;J3KS25;J3QKZ9;E7EQG2;Q14240;Q14240-2;B4E102;J3KSZ0;J3KT04;J3KS93;E7EMV8;J3KSN7;J3KTN0;Q9NZE6;J3QQP0;E9PBH4;F8WE11	P60842;J3QR64;J3KTB5;J3QL43;J3QS69;J3KT12;P60842-2;J3QLN6;J3KS25;J3QKZ9;E7EQG2;Q14240;Q14240-2	Eukaryotic initiation factor 4A-I;Eukaryotic initiation factor 4A-II	EIF4A1
-0.151362	0.0330882	-0.552728	-0.223667		0.487956	-0.223667	Q96E39	Q96E39	RNA binding motif protein, X-linked-like-1	RBMXL1		0.4609	1.21394	1.06309	0.912643		1.23618	0.912642	O60506-2;O60506;O60506-4;O60506-3;O60506-5;F6UXX1	O60506-2;O60506;O60506-4;O60506-3;O60506-5	Heterogeneous nuclear ribonucleoprotein Q	SYNCRIP
-0.0210283	-0.891455	0.241352	-0.22371		0.236156	-0.223711	P06733;P06733-2;K7EM90;E5RI09;E5RG95;K7EPM1;K7EKN2	P06733;P06733-2	Alpha-enolase	ENO1		0.260748	1.38968	0.966357	0.872262		0.928713	0.872261	P00338;P00338-3;P00338-5;P00338-2;P00338-4;F5GXY2;F5GYU2;F5GXH2;F5H5J4;F5H6W8;F5GZQ4;F5H8H6;F5GXC7;F5GWW2;F5GXU1	P00338;P00338-3;P00338-5;P00338-2;P00338-4;F5GXY2;F5GYU2;F5GXH2	L-lactate dehydrogenase A chain	LDHA
-0.00479769	-0.150241	-0.518825	-0.224621		0.553241	-0.224621	Q01970;Q01970-2	Q01970;Q01970-2	1-phosphatidylinositol 4,5-bisphosphate phosphodiesterase beta-3	PLCB3		-0.0829884	1.87098	0.966209	0.918067		0.610055	0.918066	O75369-8;O75369-2;O75369-9;O75369;O75369-6;O75369-3;O75369-5;O75369-4;E7EN95;O75369-7;Q8WXT3	O75369-8;O75369-2;O75369-9;O75369;O75369-6;O75369-3;O75369-5;O75369-4;E7EN95;O75369-7	Filamin-B	FLNB
-0.4769	-0.0688616	-0.144967	-0.230243		0.683072	-0.230243	P43686;P43686-2	P43686;P43686-2	26S protease regulatory subunit 6B	PSMC4		0.312898	0.941782	0.67075	0.64181		1.14304	0.64181	F8W181;Q02878;F8VZ45;F8VR69;F8VZA3;F8VWR1	F8W181;Q02878	60S ribosomal protein L6	RPL6
0.108491	-0.579448	NaN	-0.235478		0.20913	-0.235478	O43390-2	O43390-2	Heterogeneous nuclear ribonucleoprotein R	HNRNPR		0.465086	0.797843	0.641916	0.634948	+	1.65446	0.634948	P07737;K7EJ44;I3L3D5;CON__P02584	P07737;K7EJ44;I3L3D5	Profilin-1	PFN1
-0.278531	-0.095096	-0.337521	-0.237049		1.08011	-0.237049	P67809;H0Y449;C9J5V9	P67809;H0Y449	Nuclease-sensitive element-binding protein 1	YBX1		0.522156	0.734829	0.555816	0.604267	+	1.93106	0.604267	M0R3D6;M0R1A7;M0R117;Q02543;M0R0P7	M0R3D6;M0R1A7;M0R117;Q02543;M0R0P7	60S ribosomal protein L18a	RPL18A
-0.166308	-0.571022	0.0254541	-0.237292		0.509228	-0.237292	P07195;A8MW50;C9J7H8;F5H5G7;F5H155;G3XAP5;F5H245;Q6ZMR3;P07864	P07195;A8MW50;C9J7H8	L-lactate dehydrogenase B chain;L-lactate dehydrogenase	LDHB		0.524565	0.686523	0.275007	0.495365		1.26988	0.495365	B4DP52;F6UJC5;F8VQ10;O00148;Q13838;Q13838-2;H0Y400;B4DIJ6	B4DP52;F6UJC5;F8VQ10;O00148;Q13838;Q13838-2;H0Y400;B4DIJ6	ATP-dependent RNA helicase DDX39A;Spliceosome RNA helicase DDX39B	hCG_2005638
NaN	0.198871	-0.67738	-0.239254		0.166345	-0.239254	B1AHB1;P33992	B1AHB1;P33992	DNA replication licensing factor MCM5	MCM5		0.241596	0.584674	0.244035	0.356768		1.05225	0.356768	P62854;Q5JNZ5	P62854;Q5JNZ5	40S ribosomal protein S26;Putative 40S ribosomal protein S26-like 1	RPS26
NaN	-0.570957	0.0863761	-0.24229		0.225056	-0.242291	P46781;B5MCT8;C9JM19;F2Z3C0;A8MXK4	P46781;B5MCT8;C9JM19	40S ribosomal protein S9	RPS9		0.465818	0.764686	0.221444	0.483983		1.04017	0.483983	F8VZJ2;F8W0W4;H0YHX9;Q13765;Q13765-2;E9PAV3;F8W1N5;F8VNW4;F8VZ58;Q9BZK3	F8VZJ2;F8W0W4;H0YHX9;Q13765;Q13765-2;E9PAV3;F8W1N5;F8VNW4	Nascent polypeptide-associated complex subunit alpha;Nascent polypeptide-associated complex subunit alpha, muscle-specific form	NACA
-0.21558	-0.0616916	-0.474432	-0.250568		0.762073	-0.250568	P38159;P38159-2;H3BT71;B3KRG5;H3BUY5;H3BR27;P38159-3;H3BNC1;O75526	P38159;P38159-2;H3BT71;B3KRG5;H3BUY5	RNA-binding motif protein, X chromosome;RNA-binding motif protein, X chromosome, N-terminally processed	RBMX		0.391108	1.37557	0.081885	0.616188		0.593586	0.616187	P09651;F8W6I7;P09651-2;P09651-3;F8VZ49;Q32P51;F8VTQ5;H0YH80;F8VYN5;F8W646	P09651;F8W6I7;P09651-2;P09651-3;F8VZ49;Q32P51;F8VTQ5	Heterogeneous nuclear ribonucleoprotein A1;Heterogeneous nuclear ribonucleoprotein A1, N-terminally processed;Heterogeneous nuclear ribonucleoprotein A1-like 2	HNRNPA1
0.0254541	-0.536964	NaN	-0.255755		0.275597	-0.255755	P53999	P53999	Activated RNA polymerase II transcriptional coactivator p15	SUB1		0.233397	0.715981	-0.00781167	0.313855		0.555693	0.313856	P45880-2;P45880;P45880-1;B4DKM5;Q5JSD2;Q5JSD1;A2A3S1	P45880-2;P45880;P45880-1;B4DKM5;Q5JSD2;Q5JSD1	Voltage-dependent anion-selective channel protein 2	VDAC2
-0.204532	-0.115551	-0.449316	-0.256466		0.907008	-0.256466	P83436	P83436	Conserved oligomeric Golgi complex subunit 7	COG7		0.386259	0.922655	-0.0587434	0.416724		0.553415	0.416723	E7ETK0;P62847-2;P62847-3;P62847;P62847-4	E7ETK0;P62847-2;P62847-3;P62847;P62847-4	40S ribosomal protein S24	RPS24
0.254957	-0.856032	-0.180692	-0.260589		0.29696	-0.260589	E7ETK0;P62847-2;P62847-3;P62847;P62847-4	E7ETK0;P62847-2;P62847-3;P62847;P62847-4	40S ribosomal protein S24	RPS24		0.37729	0.598842	-0.123764	0.284123		0.501547	0.284123	P62753;A2A3R7;A2A3R5	P62753;A2A3R7;A2A3R5	40S ribosomal protein S6	RPS6
-0.34333	-0.311363	-0.137695	-0.264129		1.26902	-0.264129	P47914	P47914	60S ribosomal protein L29	RPL29		0.405448	1.7405	-0.188677	0.652424		0.430429	0.652422	P11940;E7ERJ7;P11940-2;E7EQV3;Q9H361;H0YAR2;H0YAP2;H0YBN4;H3BNY3;E5RH24;E5RJB9;H0YAS7;H0YAS6;H0YB75;H3BPI5;H0YC10;E5RGH3;Q4VY17;Q4VXU2;E5RGC4;E5RFD8;E5RHG7;H0YEQ8;H0YB86;E5RJM8;B1ANR1;H0YAW6;H0YCC8;Q5JQF8;Q96DU9	P11940;E7ERJ7;P11940-2;E7EQV3;Q9H361;H0YAR2	Polyadenylate-binding protein 1;Polyadenylate-binding protein 3	PABPC1
-0.0172127	-0.756282	-0.0512347	-0.27491		0.429459	-0.27491	C9JXB8;C9JNW5;P83731	C9JXB8;C9JNW5;P83731	60S ribosomal protein L24	RPL24		0.299948	0.671837	-0.216384	0.2518		0.365204	0.2518	P26599;P26599-2;P26599-3;K7ELW5;K7EKJ7;K7ES59;A6NLN1	P26599;P26599-2;P26599-3;K7ELW5;K7EKJ7;K7ES59	Polypyrimidine tract-binding protein 1	PTBP1
0.0655723	-0.759527	-0.143006	-0.278987		0.423644	-0.278987	Q14980-4;Q14980-3;Q14980-2;Q14980;H0YFY6;K4DIE0;Q9BTE9;F5H4J1;F5H7R5;F5H4Y4;F5GWA2;F5GWK2;F5H073;F5H068;F8W6T3;F5H1L0;F5GZW1;F5H2F3;F5H3L6;F5H0Z7;F5H763;F5H6Y5	Q14980-4;Q14980-3;Q14980-2;Q14980;H0YFY6	Nuclear mitotic apparatus protein 1	NUMA1		0.0969364	0.594262	-0.314392	0.125602		0.167668	0.125602	P21796;C9JI87	P21796;C9JI87	Voltage-dependent anion-selective channel protein 1	VDAC1
0.051024	-0.106203	-0.785179	-0.280119		0.410142	-0.280119	P16403	P16403	Histone H1.2	HIST1H1C		0.307662	0.85591	-0.402397	0.253725		0.253261	0.253725	Q9NWH9;H7C3F4;A8K5V8;H7BXE3;H0YLW7;H0YMW8;H0YNF3;H0YMR6;H0YLE6;H0YL55;H0YKH2	Q9NWH9;H7C3F4;A8K5V8;H7BXE3	SAFB-like transcription modulator	SLTM
-0.00759407	-0.636638	-0.224166	-0.289466		0.589691	-0.289466	P09651;F8W6I7;P09651-2;P09651-3;F8VZ49;Q32P51;F8VTQ5;H0YH80;F8VYN5;F8W646	P09651;F8W6I7;P09651-2;P09651-3;F8VZ49;Q32P51;F8VTQ5	Heterogeneous nuclear ribonucleoprotein A1;Heterogeneous nuclear ribonucleoprotein A1, N-terminally processed;Heterogeneous nuclear ribonucleoprotein A1-like 2	HNRNPA1		0.414893	0.801407	-0.560239	0.218687		0.191518	0.218687	H3BPG5;H3BV80;H3BMS0;H3BMM9;H3BTC0;Q15287-3;Q15287-2;Q15287	H3BPG5;H3BV80;H3BMS0;H3BMM9;H3BTC0;Q15287-3;Q15287-2;Q15287	RNA-binding protein with serine-rich domain 1	RNPS1
0.0615688	-0.756672	-0.201991	-0.299031		0.46763	-0.299031	F8W181;Q02878;F8VZ45;F8VR69;F8VZA3;F8VWR1	F8W181;Q02878	60S ribosomal protein L6	RPL6		0.515511	1.52852	-0.570357	0.491225		0.29867	0.491225	P22626;P22626-2	P22626;P22626-2	Heterogeneous nuclear ribonucleoproteins A2/B1	HNRNPA2B1
-0.143628	NaN	-0.456603	-0.300115		0.5143	-0.300115	A8MU44;Q9UJC3	A8MU44;Q9UJC3	Protein Hook homolog 1	HOOK1		0.304745	0.77762	-0.659563	0.140934		0.113155	0.140934	B4DQI6;B4DUA9;Q13595;Q13595-2	B4DQI6;B4DUA9;Q13595;Q13595-2	Transformer-2 protein homolog alpha	TRA2A
-0.197699	-0.329268	-0.398189	-0.308385	+	1.46221	-0.308386	P26599;P26599-2;P26599-3;K7ELW5;K7EKJ7;K7ES59;A6NLN1	P26599;P26599-2;P26599-3;K7ELW5;K7EKJ7;K7ES59	Polypyrimidine tract-binding protein 1	PTBP1		0.202888	0.966947	-0.74916	0.140225		0.0946802	0.140225	Q15424;Q15424-4;Q15424-3;Q15424-2;B7Z2F6;K7ES42;K7EII0	Q15424;Q15424-4;Q15424-3;Q15424-2;B7Z2F6	Scaffold attachment factor B1	SAFB
0.224781	-0.918633	-0.275542	-0.323131		0.364687	-0.323131	C9JD32;B9ZVP7;J3KT29;P62829	C9JD32;B9ZVP7;J3KT29;P62829	60S ribosomal protein L23	RPL23		0.408277	0.958509	-0.769379	0.199136		0.13449	0.199136	P61978-3;Q5T6W5;P61978-2;P61978;Q5T6W2;Q5T6W1	P61978-3;Q5T6W5;P61978-2;P61978;Q5T6W2	Heterogeneous nuclear ribonucleoprotein K	HNRNPK
NaN	-0.314141	-0.333734	-0.323937	+	1.71563	-0.323937	Q15149-7;Q15149-8;Q15149-9;Q15149-5;Q15149-4;Q15149-6;Q15149-3;Q15149-2;Q15149;H0YDN1;E9PMV1	Q15149-7;Q15149-8;Q15149-9;Q15149-5;Q15149-4;Q15149-6;Q15149-3;Q15149-2;Q15149	Plectin	PLEC		-7.94019	-1.89674	2.09106	-2.58196		0.328527	-2.58196	Q9UQ16-2;Q9UQ16-3;Q9UQ16;Q9UQ16-4;H0YBC6;E5RHK8;Q6P2G1	Q9UQ16-2;Q9UQ16-3;Q9UQ16;Q9UQ16-4;H0YBC6;E5RHK8;Q6P2G1	Dynamin-3	DNM3
0.80719	-1.46049	NaN	-0.32665		0.0854291	-0.326649	Q8TDN6	Q8TDN6	Ribosome biogenesis protein BRX1 homolog	BRIX1		0.359746	0.0504668	1.81254	0.740918		0.514578	0.740917	Q5VTE0;P68104;Q05639;A6PW80;Q5JR01	Q5VTE0;P68104;Q05639	Putative elongation factor 1-alpha-like 3;Elongation factor 1-alpha 1;Elongation factor 1-alpha 2	EEF1A1P5
-0.384264	-0.176169	-0.419642	-0.326692		1.30079	-0.326692	P19338;H7BY16;C9JYW2;C9JLB1;C9J1H7;C9JWL1	P19338;H7BY16	Nucleolin	NCL		0.123931	0.291604	1.69715	0.704228		0.532397	0.704229	G3V203;J3QQ67;Q07020;F8VYV2;F8VWC5;F8VUA6;F8VXR6	G3V203;J3QQ67;Q07020;F8VYV2;F8VWC5	60S ribosomal protein L18	RPL18
-0.461502	-0.206029	NaN	-0.333765		0.633215	-0.333765	H7BY10;K7EJV9;K7ERT8;A8MUS3;P62750;K7EMA7	H7BY10;K7EJV9;K7ERT8;A8MUS3;P62750;K7EMA7	60S ribosomal protein L23a	RPL23A		-0.0306635	-1.00277	1.32786	0.0981422		0.0467913	0.0981412	P60709;Q5T8M7;G5E9R0;E7EVS6;C9JZR7;C9JTX5;P63267-2;Q6S8J3;A5A3E0;P0CG38;Q562R1;P0CG39;F8WCH0;Q9BYX7	P60709;Q5T8M7;G5E9R0;E7EVS6	Actin, cytoplasmic 1;Actin, cytoplasmic 1, N-terminally processed	ACTB
0.183074	NaN	-0.856241	-0.336584		0.197844	-0.336584	Q08945;E9PPZ7;E9PMD4	Q08945	FACT complex subunit SSRP1	SSRP1		0.199248	-0.267097	1.27178	0.40131		0.326704	0.401312	P68363;F5H5D3;Q9BQE3;Q71U36-2;Q71U36;A8MUB1;P68366;Q13748;F8VVB9;Q13748-2;Q6PEY2;F8VQQ4;C9J2C0;Q9NY65-2;Q9NY65;C9JDS9;F8VRZ4;F8VS66;F8VX09;F8VWV9;F8VRK0;C9JEV8;C9JQ00;C9JJQ8;F8VXZ7;C9K0S6;C9JDL2;F8W0F6;Q9H853;A6NHL2-2;A6NHL2	P68363;F5H5D3;Q9BQE3;Q71U36-2;Q71U36;A8MUB1;P68366;Q13748;F8VVB9;Q13748-2;Q6PEY2	Tubulin alpha-1B chain;Tubulin alpha-1C chain;Tubulin alpha-1A chain;Tubulin alpha-4A chain;Tubulin alpha-3C/D chain;Tubulin alpha-3E chain	TUBA1B
-0.187954	-1.44466e-05	-0.851678	-0.346549		0.506143	-0.346549	P62995;P62995-3;H7BXF3;H7C2L4;P62995-2	P62995;P62995-3;H7BXF3;H7C2L4	Transformer-2 protein homolog beta	TRA2B		-4.88628	-5.84493	0.930624	-3.26686		0.580459	-3.26686	P01766;P01763;P01770;P01777	P01766	Ig heavy chain V-III region BRO
-0.30139	-0.252449	-0.487905	-0.347248	+	1.39661	-0.347248	Q9ULH0-2;Q9ULH0-4;Q9ULH0;E9PH70;H0Y8E4;Q9ULH0-3;Q9ULH0-5;H7C584	Q9ULH0-2;Q9ULH0-4;Q9ULH0;E9PH70;H0Y8E4;Q9ULH0-3	Kinase D-interacting substrate of 220 kDa	KIDINS220		0.105678	-0.0862623	0.823831	0.281082		0.379883	0.281082	Q5JP53;P07437;Q5ST81;Q9BVA1;Q13885;Q13509;E9PBJ4;G3V5W4;G3V2R8;G3V3R4;G3V2N6	Q5JP53;P07437;Q5ST81;Q9BVA1;Q13885;Q13509	Tubulin beta chain;Tubulin beta-2B chain;Tubulin beta-2A chain;Tubulin beta-3 chain	TUBB
0.101381	-0.918769	-0.226054	-0.347814		0.435431	-0.347814	E9PH29;P30048	E9PH29;P30048	Thioredoxin-dependent peroxide reductase, mitochondrial	PRDX3		-0.0195798	0.29066	0.732313	0.334464		0.576825	0.334464	P68371;P04350;A8K854;K7ESM5;Q3ZCM7;Q9BUF5;M0R2D3;G3V2A3;F5H0I4;A6NKZ8;Q5SQY0;I3L2F9;A6NNZ2;M0R0X0;M0QY85;M0QY37;M0QX14;M0R042;M0QZL7;M0QYM7;M0R278;CON__ENSEMBL:ENSBTAP00000025008;Q9H4B7;M0R2T4	P68371;P04350;A8K854	Tubulin beta-4B chain;Tubulin beta-4A chain;Tubulin beta-3 chain	TUBB4B
-0.429362	NaN	-0.270417	-0.34989		0.84714	-0.349889	J3KNT0;Q16658;C9JPH9;C9JFC0;H7BYX5	J3KNT0;Q16658	Fascin	FSCN1		0.0825664	0.254473	0.652693	0.329911		0.721416	0.329911	C9JXB8;C9JNW5;P83731	C9JXB8;C9JNW5;P83731	60S ribosomal protein L24	RPL24
-0.0793408	-0.866621	-0.114191	-0.353384		0.519079	-0.353384	I3L3P7;P62244;I3L246;H3BN98;H3BV27;H3BT37;I3L303;H3BVC7	I3L3P7;P62244;I3L246;H3BN98	40S ribosomal protein S15a	RPS15A		-0.0699061	0.235972	0.520649	0.228905		0.506487	0.228905	P36578;H3BU31;H3BM89;H3BTP7	P36578;H3BU31;H3BM89	60S ribosomal protein L4	RPL4
-0.407077	-0.283053	-0.395758	-0.361963	+	1.92987	-0.361962	F5H425;O75822;B4DUI3;H0YLP3;H0YGJ7	F5H425;O75822;B4DUI3	Eukaryotic translation initiation factor 3 subunit J	EIF3J		-0.0583828	-1.20909	0.513996	-0.251159		0.174437	-0.25116	P07355;P07355-2;H0YMD0;H0YMU9;H0YN42;H0YMM1;H0YKS4;H0YKZ7;H0YLV6;H0YMT9;H0YKX9;H0YMW4;H0YM50;A6NMY6;H0YKL9;H0YNP5;H0YKV8;H0YMD9;H0YNA0;H0YN28;H0YL33;H0YLE2;H0YNB8;H0YN52;H0YKN4	P07355;P07355-2;H0YMD0;H0YMU9;H0YN42;H0YMM1;H0YKS4;H0YKZ7;H0YLV6;H0YMT9;H0YKX9;H0YMW4;H0YM50;A6NMY6;H0YKL9;H0YNP5	Annexin A2;Annexin;Putative annexin A2-like protein	ANXA2
-0.160508	NaN	-0.56499	-0.362749		0.489743	-0.362749	P00390-2;P00390-3;P00390;P00390-5;P00390-4	P00390-2;P00390-3;P00390;P00390-5;P00390-4	Glutathione reductase, mitochondrial	GSR		-0.0230205	-1.79867	0.493032	-0.442886		0.23009	-0.442885	B7Z7A9;P00558;E7ERH5;P07205	B7Z7A9;P00558	Phosphoglycerate kinase 1	PGK1
-0.273605	-0.255443	-0.561366	-0.363471		1.17431	-0.363471	Q92804-2;Q92804;K7EPT6;K7EKB2;K7EL85	Q92804-2;Q92804;K7EPT6	TATA-binding protein-associated factor 2N	TAF15		0.119688	0.322274	0.470719	0.304227		1.01775	0.304227	E7EQV9;P61313;E7EX53;E7ENU7;P61313-2;E7ERA2	E7EQV9;P61313;E7EX53;E7ENU7;P61313-2	Ribosomal protein L15;60S ribosomal protein L15	RPL15
0.164658	0.119821	-1.38647	-0.36733		0.262821	-0.36733	Q16777;Q6FI13	Q16777;Q6FI13	Histone H2A type 2-C;Histone H2A type 2-A	HIST2H2AC		0.215741	0.0739573	0.277985	0.189228		1.05313	0.189228	P23526	P23526	Adenosylhomocysteinase	AHCY
0.044464	-0.706865	-0.468651	-0.377017		0.636212	-0.377017	Q13151	Q13151	Heterogeneous nuclear ribonucleoprotein A0	HNRNPA0		0.211137	0.237686	0.265917	0.238247	+	2.35871	0.238247	Q5JR95;P62241	Q5JR95;P62241	40S ribosomal protein S8	RPS8
NaN	-0.422443	-0.333316	-0.37788		1.1265	-0.37788	P52272-2;P52272;M0R019;M0R0Y6;M0QY96;M0R2I7;M0QYQ7;M0R0N3;M0R2T0	P52272-2;P52272;M0R019	Heterogeneous nuclear ribonucleoprotein M	HNRNPM		0.0480967	-2.15766	0.168642	-0.646974		0.316636	-0.646973	P25311;C9JEV0;H7BZJ8;A8MT79	P25311;C9JEV0	Zinc-alpha-2-glycoprotein	AZGP1
-0.0901732	-0.581065	-0.464803	-0.37868		0.903306	-0.37868	E9PBF6;P20700	E9PBF6;P20700	Lamin-B1	LMNB1		-0.0481586	0.0418037	0.146655	0.0467667		0.306728	0.0467668	Q06830	Q06830	Peroxiredoxin-1	PRDX1
0.684101	-1.9105	0.0880058	-0.379464		0.169783	-0.379465	M0R0P1;M0R299;M0QXL5;M0R2Q4;P22087;M0R2U2;M0R1H0;M0R2B0	M0R0P1;M0R299;M0QXL5;M0R2Q4;P22087;M0R2U2;M0R1H0;M0R2B0	rRNA 2-O-methyltransferase fibrillarin	FBL		-0.0500244	0.306379	0.0630888	0.106481		0.379033	0.106481	P47914	P47914	60S ribosomal protein L29	RPL29
-0.284862	-0.236164	-0.623665	-0.381564		1.05232	-0.381564	Q9UKJ3;K7EKU0	Q9UKJ3	G patch domain-containing protein 8	GPATCH8		-0.0392956	0.197865	0.0496307	0.0694		0.375322	0.0694002	F5H425;O75822;B4DUI3;H0YLP3;H0YGJ7	F5H425;O75822;B4DUI3	Eukaryotic translation initiation factor 3 subunit J	EIF3J
NaN	-1.39578	0.627607	-0.384086		0.114068	-0.384085	E9PKG1;H7C2I1;Q99873-3;Q99873-2;Q99873-4;Q99873;E9PNR9;E9PQ98;E9PIX6;H0YDE4	E9PKG1;H7C2I1;Q99873-3;Q99873-2;Q99873-4;Q99873;E9PNR9;E9PQ98;E9PIX6;H0YDE4	Protein arginine N-methyltransferase 1	PRMT1		-0.24296	0.137372	0.0492126	-0.0187918		0.0529798	-0.0187916	P04406;E7EUT5;O14556	P04406;E7EUT5	Glyceraldehyde-3-phosphate dehydrogenase	GAPDH
0.0219061	-0.766284	-0.425811	-0.390063		0.639095	-0.390063	P62854;Q5JNZ5	P62854;Q5JNZ5	40S ribosomal protein S26;Putative 40S ribosomal protein S26-like 1	RPS26		0.2929	-0.227287	-0.0714819	-0.0019563		0.00391512	-0.00195633	P63244;H0YAF8;J3KPE3;D6RAC2;H0Y8W2;D6RFX4;D6RHH4;D6R9Z1;H0YAM7;D6R9L0;D6REE5;D6RF23;D6RAU2;E9PD14;D6RFZ9;H0Y9P0;H0Y8R5;D6RGK8;D6RHJ5;D6R909;D6RBD0	P63244;H0YAF8;J3KPE3;D6RAC2;H0Y8W2;D6RFX4;D6RHH4;D6R9Z1;H0YAM7;D6R9L0;D6REE5	Guanine nucleotide-binding protein subunit beta-2-like 1;Guanine nucleotide-binding protein subunit beta-2-like 1, N-terminally processed	GNB2L1
-0.767708	-0.712953	0.30381	-0.392284		0.423499	-0.392284	P26641;B4DTG2	P26641;B4DTG2	Elongation factor 1-gamma	EEF1G		0.544584	0.463936	-0.0834775	0.308347		0.587538	0.308348	D6RFM5;E9PBJ5;P31040;H0Y8X1	D6RFM5;E9PBJ5;P31040	Succinate dehydrogenase [ubiquinone] flavoprotein subunit, mitochondrial	SDHA
-0.521991	-0.536398	-0.134588	-0.397659		1.02555	-0.397659	P23526	P23526	Adenosylhomocysteinase	AHCY		-0.0346627	0.417164	-0.167102	0.0717998		0.14021	0.0717998	F5H740;Q9Y277;Q9Y277-2;E5RK27;E5RFP6;E5RJN6;E5RHZ6	F5H740;Q9Y277;Q9Y277-2	Voltage-dependent anion-selective channel protein 3	VDAC3
-0.0825911	-0.530968	-0.584198	-0.399252		0.890136	-0.399253	O76021;J3QSV6;I3L3C4;I3L3U9;I3L234;B4DJ58;J3KPU7;I3L2F2;I3L4T8;I3L1Y4	O76021;J3QSV6;I3L3C4;I3L3U9	Ribosomal L1 domain-containing protein 1	RSL1D1		0.172231	-2.28926	-0.183065	-0.766698		0.373267	-0.766699	P26368-2;P26368;K7ENG2;K7ELP8	P26368-2;P26368;K7ENG2	Splicing factor U2AF 65 kDa subunit	U2AF2
NaN	-1.32294	0.52306	-0.39994		0.130946	-0.399939	E7ESE0;D6RAN4;H0Y9V9;P32969	E7ESE0;D6RAN4;H0Y9V9;P32969	60S ribosomal protein L9	RPL9		0.382391	-0.229332	-0.282632	-0.043191		0.0663637	-0.0431909	P08621;P08621-2;P08621-3;M0QYR1;P08621-4	P08621;P08621-2;P08621-3;M0QYR1	U1 small nuclear ribonucleoprotein 70 kDa	SNRNP70
-0.179694	-0.162202	-0.881268	-0.407721		0.643433	-0.407722	P16401	P16401	Histone H1.5	HIST1H1B		0.349592	-0.494861	-0.325051	-0.156773		0.21819	-0.156774	E9PH29;P30048	E9PH29;P30048	Thioredoxin-dependent peroxide reductase, mitochondrial	PRDX3
-0.176642	-0.345711	-0.711393	-0.411249		0.916925	-0.411249	Q96T23-2;Q96T23;H0YER1;Q96T23-3;H0YCN2;H7C306;H0YDG9;H0YEX0	Q96T23-2;Q96T23;H0YER1;Q96T23-3;H0YCN2	Remodeling and spacing factor 1	RSF1		-0.25658	0.245496	-0.330901	-0.113995		0.226786	-0.113995	P43686;P43686-2	P43686;P43686-2	26S protease regulatory subunit 6B	PSMC4
-0.2124	-0.358546	-0.664037	-0.411661		1.04332	-0.411661	Q12906;Q12906-5;Q12906-2;Q12906-3;K7EKJ9;K7EQR9;K7ER69;K7EJ09;K7EKY0;K7ERM6;K7ENK6;K7EM82;K7EPG3;K7ELV3;K7EQ75	Q12906;Q12906-5;Q12906-2;Q12906-3	Interleukin enhancer-binding factor 3	ILF3		0.127765	0.425674	-0.34795	0.0684963		0.102478	0.0684966	P35637-2;P35637;H3BPE7	P35637-2;P35637;H3BPE7	RNA-binding protein FUS	FUS
0.135666	-1.34571	-0.0293083	-0.413117		0.3269	-0.413118	G3V203;J3QQ67;Q07020;F8VYV2;F8VWC5;F8VUA6;F8VXR6	G3V203;J3QQ67;Q07020;F8VYV2;F8VWC5	60S ribosomal protein L18	RPL18		-0.0782285	0.131458	-0.348464	-0.0984115		0.257982	-0.0984115	J3KTF8;J3QQX2;P52565;J3KRE2;J3KS60;J3KRY1;P52565-2	J3KTF8;J3QQX2;P52565;J3KRE2	Rho GDP-dissociation inhibitor 1	ARHGDIA
0.303693	-1.01037	-0.542374	-0.41635		0.406607	-0.416349	P39023;G5E9G0;B5MCW2;F8WCR1;H7C3M2;H7C422	P39023;G5E9G0;B5MCW2	60S ribosomal protein L3	RPL3		0.296545	0.255803	-0.368961	0.061129		0.0951651	0.0611291	P16989-2;P16989-3;P16989;Q9Y2T7;H0YG22	P16989-2;P16989-3;P16989;Q9Y2T7	Y-box-binding protein 3;Y-box-binding protein 2	YBX3
0.113967	-0.394051	-0.973299	-0.417794		0.50187	-0.417794	P10412;P16402;P22492;Q02539	P10412;P16402	Histone H1.4;Histone H1.3	HIST1H1E		0.576667	0.162081	-0.38728	0.117156		0.145378	0.117156	Q969Q5;F8W8H5;D6RFW3	Q969Q5;F8W8H5	Ras-related protein Rab-24	RAB24
-0.816952	-0.975113	0.494569	-0.432499		0.345682	-0.432499	P62937;F8WE65;C9J5S7;Q567Q0;E5RIZ5	P62937;F8WE65;C9J5S7;Q567Q0	Peptidyl-prolyl cis-trans isomerase A;Peptidyl-prolyl cis-trans isomerase A, N-terminally processed;Peptidyl-prolyl cis-trans isomerase	PPIA		0.188148	0.391988	-0.397182	0.0609847		0.0858494	0.0609844	Q8N3D4;E9PIH6;H0YDZ9;E9PSB0;Q8NDI1-3;Q8NDI1-2;Q8NDI1;C9JEP1;C9IYU2;B5MC86	Q8N3D4	EH domain-binding protein 1-like protein 1	EHBP1L1
1.51999	-2.50955	-0.329776	-0.439779		0.129593	-0.439778	P15121;E9PCX2;E9PEF9;C9JRZ8-2;C9JRZ8	P15121;E9PCX2	Aldose reductase	AKR1B1		0.459327	-0.810916	-0.443007	-0.264865		0.255376	-0.264865	G3V4C1;P07910-2;G3V2Q1;P07910;G3V4W0;B4DY08;G3V576;P07910-4;P07910-3;G3V2D6;G3V555;G3V5V7;G3V575;G3V5X6;G3V3K6;G3V251;B4DSU6;G3V4M8;G3V2H6	G3V4C1;P07910-2;G3V2Q1;P07910;G3V4W0;B4DY08;G3V576;P07910-4;P07910-3;G3V2D6;G3V555;G3V5V7;G3V575	Heterogeneous nuclear ribonucleoproteins C1/C2	HNRNPC
-0.0790969	-1.23419	-0.0104104	-0.441232		0.417859	-0.441234	Q5JR95;P62241	Q5JR95;P62241	40S ribosomal protein S8	RPS8		0.14496	-0.205963	-0.542206	-0.20107		0.379372	-0.20107	Q12906;Q12906-5;Q12906-2;Q12906-3;K7EKJ9;K7EQR9;K7ER69;K7EJ09;K7EKY0;K7ERM6;K7ENK6;K7EM82;K7EPG3;K7ELV3;K7EQ75	Q12906;Q12906-5;Q12906-2;Q12906-3	Interleukin enhancer-binding factor 3	ILF3
0.125783	-1.43331	-0.0230205	-0.443516		0.331462	-0.443516	O60506-2;O60506;O60506-4;O60506-3;O60506-5;F6UXX1	O60506-2;O60506;O60506-4;O60506-3;O60506-5	Heterogeneous nuclear ribonucleoprotein Q	SYNCRIP		-0.457653	0.0430645	-0.568559	-0.327716		0.650439	-0.327716	O95714;H3BUQ1;Q9BVR0	O95714	E3 ubiquitin-protein ligase HERC2	HERC2
-0.368402	-0.750955	-0.215965	-0.445107		0.968277	-0.445107	P36578;H3BU31;H3BM89;H3BTP7	P36578;H3BU31;H3BM89	60S ribosomal protein L4	RPL4		-0.066246	0.206268	-0.617875	-0.159284		0.237592	-0.159284	Q14139;Q14139-2;B7Z7P0	Q14139;Q14139-2;B7Z7P0	Ubiquitin conjugation factor E4 A	UBE4A
-0.148465	-0.434929	-0.757428	-0.446941		0.898876	-0.446941	P11940;E7ERJ7;P11940-2;E7EQV3;Q9H361;H0YAR2;H0YAP2;H0YBN4;H3BNY3;E5RH24;E5RJB9;H0YAS7;H0YAS6;H0YB75;H3BPI5;H0YC10;E5RGH3;Q4VY17;Q4VXU2;E5RGC4;E5RFD8;E5RHG7;H0YEQ8;H0YB86;E5RJM8;B1ANR1;H0YAW6;H0YCC8;Q5JQF8;Q96DU9	P11940;E7ERJ7;P11940-2;E7EQV3;Q9H361;H0YAR2	Polyadenylate-binding protein 1;Polyadenylate-binding protein 3	PABPC1		0.230326	0.247077	-0.623665	-0.048754		0.0550534	-0.0487541	P38159;P38159-2;H3BT71;B3KRG5;H3BUY5;H3BR27;P38159-3;H3BNC1;O75526	P38159;P38159-2;H3BT71;B3KRG5;H3BUY5	RNA-binding motif protein, X chromosome;RNA-binding motif protein, X chromosome, N-terminally processed	RBMX
NaN	-0.340002	-0.554252	-0.447127		0.824771	-0.447127	Q8WX70;Q7Z7A1-3;Q7Z7A1-2;Q7Z7A1-5;Q7Z7A1;Q5JVD5;Q5JVD6;Q7Z7A1-4	Q8WX70;Q7Z7A1-3;Q7Z7A1-2;Q7Z7A1-5;Q7Z7A1;Q5JVD5;Q5JVD6;Q7Z7A1-4	Centriolin	CNTRL		-0.756258	0.225152	-0.62471	-0.385272		0.47244	-0.385272	O95382-3;O95382;H0Y894;O95382-2	O95382-3;O95382	Mitogen-activated protein kinase kinase kinase 6	MAP3K6
0.118626	-0.717501	-0.74865	-0.449175		0.594147	-0.449175	P51991-2	P51991-2	Heterogeneous nuclear ribonucleoprotein A3	HNRNPA3		-0.566656	-0.352142	-0.627159	-0.515319	+	1.59812	-0.515319	Q53LP3	Q53LP3	Ankyrin repeat domain-containing protein SOWAHC	SOWAHC
-0.0788075	-0.929199	-0.364868	-0.457625		0.680981	-0.457625	B5MDF5;P62826;J3KQE5;F5H018;H0YFC6;B4DV51	B5MDF5;P62826;J3KQE5;F5H018;H0YFC6	GTP-binding nuclear protein Ran	RAN		0.140517	0.114234	-0.629211	-0.12482		0.17405	-0.12482	P67809;H0Y449;C9J5V9	P67809;H0Y449	Nuclease-sensitive element-binding protein 1	YBX1
-0.398988	-1.1033	0.111031	-0.463752		0.497024	-0.463753	P60842;J3QR64;J3KTB5;J3QL43;J3QS69;J3KT12;P60842-2;J3QLN6;J3KS25;J3QKZ9;E7EQG2;Q14240;Q14240-2;B4E102;J3KSZ0;J3KT04;J3KS93;E7EMV8;J3KSN7;J3KTN0;Q9NZE6;J3QQP0;E9PBH4;F8WE11	P60842;J3QR64;J3KTB5;J3QL43;J3QS69;J3KT12;P60842-2;J3QLN6;J3KS25;J3QKZ9;E7EQG2;Q14240;Q14240-2	Eukaryotic initiation factor 4A-I;Eukaryotic initiation factor 4A-II	EIF4A1		0.3421	0.503552	-0.629858	0.0719313		0.0666291	0.0719313	O43390;Q2L7G6;E7ETM7	O43390;Q2L7G6;E7ETM7	Heterogeneous nuclear ribonucleoprotein R	HNRNPR
-0.581389	-0.263144	-0.557433	-0.467322	+	1.34922	-0.467322	O95202;O95202-2;O95202-3	O95202	LETM1 and EF-hand domain-containing protein 1, mitochondrial	LETM1		-0.0603822	0.391768	-0.641334	-0.103316		0.117674	-0.103316	E9PDX3;Q9H1H9-3;Q9H1H9-4;Q9H1H9-2;Q9H1H9;H0Y307;H0Y9Z7;H0Y925;Q9P2P6-3;O43896;Q96L93-5;Q96L93-6;Q96L93-4;Q96L93;Q96L93-2;Q9P2P6	E9PDX3;Q9H1H9-3;Q9H1H9-4;Q9H1H9-2;Q9H1H9;H0Y307	Kinesin-like protein KIF13A	KIF13A
-0.232464	-1.03378	-0.180266	-0.48217		0.651712	-0.482169	Q01105-3;Q01105-4;Q01105-2;Q01105	Q01105-3;Q01105-4;Q01105-2;Q01105	Protein SET	SET		0.0795658	0.193709	-0.652289	-0.126338		0.167117	-0.126338	P83436	P83436	Conserved oligomeric Golgi complex subunit 7	COG7
-0.11774	-1.11201	-0.222296	-0.484015		0.577273	-0.484014	P62913-2;P62913;Q5VVC9;Q5VVC8	P62913-2;P62913;Q5VVC9;Q5VVC8	60S ribosomal protein L11	RPL11		0.322505	0.519743	-0.676872	0.0551253		0.0480111	0.0551254	Q92804-2;Q92804;K7EPT6;K7EKB2;K7EL85	Q92804-2;Q92804;K7EPT6	TATA-binding protein-associated factor 2N	TAF15
-0.618429	-0.824622	-0.0148202	-0.485957		0.736373	-0.485957	P06748-2;P06748;P06748-3;E5RI98;E5RGW4	P06748-2;P06748;P06748-3	Nucleophosmin	NPM1		0.43776	0.519139	-0.679273	0.092542		0.0792928	0.0925423	Q96T23-2;Q96T23;H0YER1;Q96T23-3;H0YCN2;H7C306;H0YDG9;H0YEX0	Q96T23-2;Q96T23;H0YER1;Q96T23-3;H0YCN2	Remodeling and spacing factor 1	RSF1
-0.377013	-1.04445	-0.0616465	-0.49437		0.638171	-0.49437	P17066;P48741	P17066;P48741	Heat shock 70 kDa protein 6;Putative heat shock 70 kDa protein 7	HSPA6		0.196607	0.0458623	-0.681793	-0.146441		0.191596	-0.146441	P13667;C9JMN9	P13667	Protein disulfide-isomerase A4	PDIA4
-0.164642	-1.39361	0.0724488	-0.495268		0.40947	-0.495269	P13639;K7EJ74;K7EP67;Q15029-2;K7EJ81;Q15029	P13639	Elongation factor 2	EEF2		0.0402613	0.0395595	-0.720279	-0.213486		0.311402	-0.213486	J3KPK1;J3KQV8;O43426;C9JFZ1;O43426-4;O43426-2;C9JW66;O43426-5;C9J1Z6	J3KPK1;J3KQV8;O43426;C9JFZ1;O43426-4;O43426-2;C9JW66;O43426-5	Synaptojanin-1	SYNJ1
-0.108394	-1.04498	-0.350173	-0.501182		0.6653	-0.501184	E7EQV9;P61313;E7EX53;E7ENU7;P61313-2;E7ERA2	E7EQV9;P61313;E7EX53;E7ENU7;P61313-2	Ribosomal protein L15;60S ribosomal protein L15	RPL15		0.294547	0.508327	-0.724016	0.026286		0.0217421	0.0262863	P62995;P62995-3;H7BXF3;H7C2L4;P62995-2	P62995;P62995-3;H7BXF3;H7C2L4	Transformer-2 protein homolog beta	TRA2B
-0.390302	-0.929528	-0.197203	-0.505678		0.831572	-0.505678	E7EPB3;P50914	E7EPB3;P50914	60S ribosomal protein L14	RPL14		0.0213375	0.516015	-0.736966	-0.0665378		0.0595154	-0.0665376	Q9UL26;J3QR51;Q13636	Q9UL26	Ras-related protein Rab-22A	RAB22A
-0.353948	NaN	-0.680452	-0.5172		0.710756	-0.5172	E7EX17;P23588;F8VX11;B4DS13;F8W0K0;F8VRU1;F8VYE9;F8VSC7;F8VP89	E7EX17;P23588;F8VX11;B4DS13	Eukaryotic translation initiation factor 4B	EIF4B		-0.0476813	-0.0653703	-0.737423	-0.283492		0.470941	-0.283491	Q9ULH0-2;Q9ULH0-4;Q9ULH0;E9PH70;H0Y8E4;Q9ULH0-3;Q9ULH0-5;H7C584	Q9ULH0-2;Q9ULH0-4;Q9ULH0;E9PH70;H0Y8E4;Q9ULH0-3	Kinase D-interacting substrate of 220 kDa	KIDINS220
NaN	-1.00188	-0.0326248	-0.517252		0.319414	-0.517251	P04843;B7Z4L4;F8WF32	P04843;B7Z4L4	Dolichyl-diphosphooligosaccharide--protein glycosyltransferase subunit 1	RPN1		-0.0834928	0.0843364	-0.756867	-0.252008		0.366275	-0.252008	O95202;O95202-2;O95202-3	O95202	LETM1 and EF-hand domain-containing protein 1, mitochondrial	LETM1
-0.207761	-0.831435	NaN	-0.519598		0.4633	-0.519598	P62263;H0YB22;E5RH77	P62263;H0YB22;E5RH77	40S ribosomal protein S14	RPS14		0.494774	0.449007	-0.759991	0.0612633		0.0481092	0.0612632	Q96E39	Q96E39	RNA binding motif protein, X-linked-like-1	RBMXL1
-0.572608	NaN	-0.510067	-0.541338	+	1.43493	-0.541338	O75533;H7C341	O75533	Splicing factor 3B subunit 1	SF3B1		0.52697	-0.0373695	-0.764346	-0.0915818		0.0812988	-0.0915819	P10412;P16402;P22492;Q02539	P10412;P16402	Histone H1.4;Histone H1.3	HIST1H1E
0.336969	-1.79636	-0.16626	-0.541884		0.311061	-0.541884	Q00610-2;Q00610;J3KS13;J3QL20;J3KSQ2;J3KRF5;K7EJJ5	Q00610-2;Q00610	Clathrin heavy chain 1	CLTC		0.265197	0.0963968	-0.792432	-0.143613		0.15225	-0.143613	Q01970;Q01970-2	Q01970;Q01970-2	1-phosphatidylinositol 4,5-bisphosphate phosphodiesterase beta-3	PLCB3
-0.506927	-0.749063	-0.38054	-0.54551	+	1.43052	-0.54551	Q53LP3	Q53LP3	Ankyrin repeat domain-containing protein SOWAHC	SOWAHC		0.389347	-0.791408	-0.828281	-0.410114		0.384138	-0.410114	D6R9P3;D6RD18;D6RBZ0;Q99729-3;Q99729-2;Q99729-4;Q99729	D6R9P3;D6RD18;D6RBZ0;Q99729-3;Q99729-2;Q99729-4;Q99729	Heterogeneous nuclear ribonucleoprotein A/B	HNRNPAB
NaN	-0.909092	-0.181984	-0.545538		0.42687	-0.545538	J3QLE5;P14678-2;P63162;P14678;B3KVR1;P14678-3;J3KRY3	J3QLE5;P14678-2;P63162;P14678;B3KVR1;P14678-3;J3KRY3	Small nuclear ribonucleoprotein-associated proteins B and B;Small nuclear ribonucleoprotein-associated protein N	SNRPN		0.246226	0.220701	-0.832077	-0.121717		0.116597	-0.121717	Q9UKJ3;K7EKU0	Q9UKJ3	G patch domain-containing protein 8	GPATCH8
-0.508465	-1.35391	0.200755	-0.553873		0.464746	-0.553874	Q5VTE0;P68104;Q05639;A6PW80;Q5JR01	Q5VTE0;P68104;Q05639	Putative elongation factor 1-alpha-like 3;Elongation factor 1-alpha 1;Elongation factor 1-alpha 2	EEF1A1P5		0.509949	0.29337	-0.902497	-0.0330593		0.0237191	-0.0330592	P16401	P16401	Histone H1.5	HIST1H1B
-0.187937	-1.32157	-0.156884	-0.555464		0.546397	-0.555463	B4DP52;F6UJC5;F8VQ10;O00148;Q13838;Q13838-2;H0Y400;B4DIJ6	B4DP52;F6UJC5;F8VQ10;O00148;Q13838;Q13838-2;H0Y400;B4DIJ6	ATP-dependent RNA helicase DDX39A;Spliceosome RNA helicase DDX39B	hCG_2005638		0.404903	-1.45107	-0.928402	-0.65819		0.448823	-0.65819	B4DTC3;H0YA96;H0Y8G5;Q14103-4;Q14103-3;Q14103-2;Q14103;D6RAF8;D6RF44;D6RBQ9;F5H6R6;D6RD83	B4DTC3;H0YA96;H0Y8G5;Q14103-4;Q14103-3;Q14103-2;Q14103;D6RAF8;D6RF44	Heterogeneous nuclear ribonucleoprotein D0	HNRNPD
-0.250234	-1.65745	0.240009	-0.555892		0.365123	-0.55589	H3BQN4;J3KPS3;P04075;P04075-2;H3BPS8;H3BUH7;H3BR04;H3BU78;H3BMQ8;H3BR68;Q5T7D5;P09972;P05062	H3BQN4;J3KPS3;P04075;P04075-2;H3BPS8;H3BUH7;H3BR04;H3BU78	Fructose-bisphosphate aldolase A	ALDOA		-0.457514	-0.211331	-0.944249	-0.537698		0.886498	-0.537698	Q12923-3;Q12923;Q12923-4;Q12923-2	Q12923-3;Q12923;Q12923-4;Q12923-2	Tyrosine-protein phosphatase non-receptor type 13	PTPN13
-0.752777	-1.10086	0.182311	-0.557109		0.548026	-0.557107	P62258;P62258-2;B4DJF2;I3L3T1;K7EM20;K7EIT4;P31947-2;P31946-2;P27348;Q04917;P31946;P61981;P31947;I3L0W5;E5RGE1;Q4VY20;E5RIR4;E9PD24;E7EVZ2;Q4VY19;E7ESK7;E9PG15;A2IDB2	P62258;P62258-2;B4DJF2;I3L3T1;K7EM20	14-3-3 protein epsilon	YWHAE		0.18916	-0.567126	-0.978435	-0.452134		0.498909	-0.452134	Q5JRI1;O75494-5;O75494-4;O75494-6;O75494-3;O75494-2;O75494;Q6IQ42;Q8WXF0;R4GMP8	Q5JRI1;O75494-5;O75494-4;O75494-6;O75494-3;O75494-2;O75494	Serine/arginine-rich splicing factor 10	SRSF10
-0.315307	NaN	-0.853606	-0.584456		0.561077	-0.584456	Q14151;K7EQU4;K7ERX3;B4DKG3	Q14151	Scaffold attachment factor B2	SAFB2		0.1956	-0.382363	-1.02885	-0.405204		0.43122	-0.405205	O14979-3;O14979-2;O14979	O14979-3;O14979-2;O14979	Heterogeneous nuclear ribonucleoprotein D-like	HNRNPDL
0.750864	-1.94087	NaN	-0.595003		0.133713	-0.595001	R4GMW7;A6NHQ2	R4GMW7;A6NHQ2	rRNA/tRNA 2-O-methyltransferase fibrillarin-like protein 1	FBLL1		-0.0829732	-1.54717	-1.10721	-0.912451		0.769289	-0.912453	P32119;A6NIW5	P32119	Peroxiredoxin-2	PRDX2
NaN	-0.468192	-0.745261	-0.606726		0.844937	-0.606726	H0YKD8;P46779;P46779-2;P46779-3;H0YMF4;P46779-4;P46779-5;H0YLP6	H0YKD8;P46779;P46779-2;P46779-3;H0YMF4;P46779-4;P46779-5;H0YLP6	60S ribosomal protein L28	RPL28		-4.66354	-5.05165	-1.21602	-3.64374		1.01742	-3.64373	P01834	P01834	Ig kappa chain C region	IGKC
-0.464624	-1.31951	-0.0413429	-0.608492		0.607417	-0.608493	P07900;P07900-2;Q86U12;G3V2J8;Q14568;Q58FG0	P07900;P07900-2;Q86U12	Heat shock protein HSP 90-alpha	HSP90AA1		-0.202738	0.266637	-1.2326	-0.389567		0.326299	-0.389567	P51991;H7C1J8	P51991	Heterogeneous nuclear ribonucleoprotein A3	HNRNPA3
-0.649684	-0.580224	-0.60246	-0.610789	+	2.94988	-0.610789	E9PLD0;Q9H0U4;E7END7;B7Z8M7;P62820-2;Q92928;P62820;H0YLJ8;H0YL94;H0YMN7;E7ETK2;H0YNE9;F5GY21;P62820-3;P51153;Q92930;P61006;B4DEK7;P59190-2;P59190	E9PLD0;Q9H0U4;E7END7;B7Z8M7;P62820-2;Q92928;P62820	Ras-related protein Rab-1B;Ras-related protein Rab-1A;Putative Ras-related protein Rab-1C	RAB1B		0.492315	0.449852	-1.62504	-0.227624		0.11039	-0.227626	B4E241;P84103	B4E241;P84103	Serine/arginine-rich splicing factor 3	SRSF3
-0.386808	-1.15534	-0.297041	-0.613063		0.814558	-0.613063	Q5JP53;P07437;Q5ST81;Q9BVA1;Q13885;Q13509;E9PBJ4;G3V5W4;G3V2R8;G3V3R4;G3V2N6	Q5JP53;P07437;Q5ST81;Q9BVA1;Q13885;Q13509	Tubulin beta chain;Tubulin beta-2B chain;Tubulin beta-2A chain;Tubulin beta-3 chain	TUBB		-5.32702	-3.57605	-2.14561	-3.68289		1.24334	-3.68289	P01876	P01876	Ig alpha-1 chain C region	IGHA1
0.196985	-1.83192	-0.204848	-0.613261		0.369546	-0.613262	P62314;J3QLI9;J3QLR7	P62314;J3QLI9	Small nuclear ribonucleoprotein Sm D1	SNRPD1		-3.91139	-5.52052	-2.33453	-3.92215		1.29386	-3.92215	P01617;P01614;P06309;P06310	P01617;P01614;P06309;P06310	Ig kappa chain V-II region TEW;Ig kappa chain V-II region Cum;Ig kappa chain V-II region GM607;Ig kappa chain V-II region RPMI 6410
NaN	-0.993666	-0.234584	-0.614125		0.452952	-0.614125	P46778;G3V1B3;M0R181	P46778;G3V1B3;M0R181	60S ribosomal protein L21	RPL21		-2.56704	-2.79326	-2.44835	-2.60288	+	2.82183	-2.60288	Q07954;H0YJI8;Q6PJ72;E7ERG8;Q9NZR2	Q07954	Prolow-density lipoprotein receptor-related protein 1;Low-density lipoprotein receptor-related protein 1 85 kDa subunit;Low-density lipoprotein receptor-related protein 1 515 kDa subunit;Low-density lipoprotein receptor-related protein 1 intracellular domain	LRP1
-1.09007	-0.487156	-0.297733	-0.624986		0.919753	-0.624985	O95714;H3BUQ1;Q9BVR0	O95714	E3 ubiquitin-protein ligase HERC2	HERC2		-4.66738	-1.94742	-2.64882	-3.08787		1.19943	-3.08787	Q02413;B7Z845	Q02413	Desmoglein-1	DSG1
NaN	-0.933656	-0.321982	-0.627819		0.539726	-0.627819	E7EVA0;P27816-2;P27816-6;P27816;B9ZVR1;P27816-5;B4DSQ1;H7C456;H0Y2V1;H7C4C5;F8W9U4;E9PGM5;P27816-4	E7EVA0;P27816-2;P27816-6;P27816;B9ZVR1;P27816-5	Microtubule-associated protein;Microtubule-associated protein 4	MAP4		-3.44272	-6.82122	-3.46963	-4.57786		1.25868	-4.57786	P01859	P01859	Ig gamma-2 chain C region	IGHG2
-0.445971	-1.68283	0.242938	-0.628621		0.41955	-0.628623	P11142;E9PKE3;E9PN89;E9PNE6;E9PLF4;E9PI65;E9PQQ4;E9PQK7;E9PK54;A8K7Q2;P54652;E9PPY6;E9PN25;E9PM13;E9PS65	P11142;E9PKE3;E9PN89;E9PNE6	Heat shock cognate 71 kDa protein	HSPA8		-5.43079	-2.3995	-3.63259	-3.82096	+	1.30826	-3.82096	Q08188	Q08188	Protein-glutamine gamma-glutamyltransferase E;Protein-glutamine gamma-glutamyltransferase E 50 kDa catalytic chain;Protein-glutamine gamma-glutamyltransferase E 27 kDa non-catalytic chain	TGM3
-0.912347	-0.35999	-0.614713	-0.629017		1.23085	-0.629017	O95382-3;O95382;H0Y894;O95382-2	O95382-3;O95382	Mitogen-activated protein kinase kinase kinase 6	MAP3K6		-8.7789	-2.62407	-3.88555	-5.09617		0.94652	-5.09617	P15924;P15924-2	P15924;P15924-2	Desmoplakin	DSP
-0.229974	-0.845806	-0.826028	-0.633936		1.05384	-0.633936	P35637-2;P35637;H3BPE7	P35637-2;P35637;H3BPE7	RNA-binding protein FUS	FUS		-6.35556	-5.92928	-4.55456	-5.61313	+	2.03422	-5.61313	Q08554-2;Q08554	Q08554-2;Q08554	Desmocollin-1	DSC1
0.466758	-2.05343	-0.334407	-0.64036		0.318926	-0.640361	Q00839-2;Q00839;Q5RI18	Q00839-2;Q00839	Heterogeneous nuclear ribonucleoprotein U	HNRNPU		-4.18081	-5.33421	-4.95994	-4.82499	+	2.30795	-4.82499	P02787;J3KN47;H7C5E8;C9JB55;F8WEK9;F8WCI6;C9JVG0	P02787;J3KN47	Serotransferrin	TF
-0.0834622	-1.15319	-0.718996	-0.651883		0.767721	-0.651883	P62753;A2A3R7;A2A3R5	P62753;A2A3R7;A2A3R5	40S ribosomal protein S6	RPS6		-10.669	-6.78346	-5.14025	-7.5309	+	1.35403	-7.53091	H7BXL8;H3BUS3;A6NCI4-2;A6NCI4	H7BXL8;H3BUS3;A6NCI4-2;A6NCI4	von Willebrand factor A domain-containing protein 3A	VWA3A
-0.140587	-1.00947	-0.846039	-0.665365		0.886161	-0.665364	O43390;Q2L7G6;E7ETM7	O43390;Q2L7G6;E7ETM7	Heterogeneous nuclear ribonucleoprotein R	HNRNPR		-6.92696	-6.3565	-5.45305	-6.2455	+	2.32911	-6.24551	P81605;P81605-2	P81605;P81605-2	Dermcidin;Survival-promoting peptide;DCD-1	DCD
-0.993207	-0.933656	-0.113536	-0.680133		0.857648	-0.680133	O43707;D6PXK4;F5GXS2;H7C144;K7EP19;K7EJH8;C9JRP8;M0QZQ3;Q9H254-2;Q9H254-4;Q9H254	O43707;D6PXK4	Alpha-actinin-4	ACTN4		-6.48642	-5.73897	-5.61296	-5.94612	+	2.67881	-5.94612	P01857	P01857	Ig gamma-1 chain C region	IGHG1
-0.318884	-1.37527	-0.347711	-0.680622		0.723097	-0.680622	E9PCY7;G8JLB6;P55795;P31943;E5RGH4;E5RGV0;D6RIU0;D6RBM0;H0YB39;E7EQJ0;D6RAM1;H0YAQ2;F5GZT4;D6R9T0;D6RFM3;D6RIT2;E7EN40;D6RDU3;D6RJ04;D6RIH9;H0YBG7;H0YBD7;P52597	E9PCY7;G8JLB6;P55795;P31943;E5RGH4;E5RGV0;D6RIU0;D6RBM0;H0YB39	Heterogeneous nuclear ribonucleoprotein H2;Heterogeneous nuclear ribonucleoprotein H2, N-terminally processed;Heterogeneous nuclear ribonucleoprotein H;Heterogeneous nuclear ribonucleoprotein H, N-terminally processed	HNRNPH1		-4.53433	-6.63222	-6.1957	-5.78742	+	1.9217	-5.78741	P02790	P02790	Hemopexin	HPX
-0.64688	-0.377651	-1.02812	-0.684217		1.16524	-0.684216	Q5HY54;P21333-2;P21333;E9PHF0;F8WE98;H0Y5C6;H0Y5F3	Q5HY54;P21333-2;P21333	Filamin-A	FLNA		-3.43529	-7.78192	-8.61387	-6.61036		1.26567	-6.61036	P01625;P06312;P06313;P06314;P83593	P01625;P06312;P06313;P06314	Ig kappa chain V-IV region Len;Ig kappa chain V-IV region;Ig kappa chain V-IV region JI;Ig kappa chain V-IV region B17	IGKV4
-0.363809	-1.16136	-0.538011	-0.687727		0.979636	-0.687728	Q06830	Q06830	Peroxiredoxin-1	PRDX1
-0.0859254	-0.691103	-1.31448	-0.697169		0.725262	-0.69717	P08670;B0YJC4;B0YJC5;Q5JVS8;P17661;H7C5W5;P41219;P41219-2;F8W835;E7EMV2;E7ESP9;P07197-2;P07196;P07197	P08670;B0YJC4	Vimentin	VIM
-0.256821	-0.800525	-1.07497	-0.710772		1.00926	-0.710773	P63244;H0YAF8;J3KPE3;D6RAC2;H0Y8W2;D6RFX4;D6RHH4;D6R9Z1;H0YAM7;D6R9L0;D6REE5;D6RF23;D6RAU2;E9PD14;D6RFZ9;H0Y9P0;H0Y8R5;D6RGK8;D6RHJ5;D6R909;D6RBD0	P63244;H0YAF8;J3KPE3;D6RAC2;H0Y8W2;D6RFX4;D6RHH4;D6R9Z1;H0YAM7;D6R9L0;D6REE5	Guanine nucleotide-binding protein subunit beta-2-like 1;Guanine nucleotide-binding protein subunit beta-2-like 1, N-terminally processed	GNB2L1
-0.597147	-0.77327	-0.802411	-0.724276	+	2.11091	-0.724276	Q12923-3;Q12923;Q12923-4;Q12923-2	Q12923-3;Q12923;Q12923-4;Q12923-2	Tyrosine-protein phosphatase non-receptor type 13	PTPN13
-0.484792	-1.25877	-0.434052	-0.725871		0.947886	-0.725871	P68363;F5H5D3;Q9BQE3;Q71U36-2;Q71U36;A8MUB1;P68366;Q13748;F8VVB9;Q13748-2;Q6PEY2;F8VQQ4;C9J2C0;Q9NY65-2;Q9NY65;C9JDS9;F8VRZ4;F8VS66;F8VX09;F8VWV9;F8VRK0;C9JEV8;C9JQ00;C9JJQ8;F8VXZ7;C9K0S6;C9JDL2;F8W0F6;Q9H853;A6NHL2-2;A6NHL2	P68363;F5H5D3;Q9BQE3;Q71U36-2;Q71U36;A8MUB1;P68366;Q13748;F8VVB9;Q13748-2;Q6PEY2	Tubulin alpha-1B chain;Tubulin alpha-1C chain;Tubulin alpha-1A chain;Tubulin alpha-4A chain;Tubulin alpha-3C/D chain;Tubulin alpha-3E chain	TUBA1B
-0.050607	-2.05511	-0.0985365	-0.734751		0.418337	-0.734752	P14618;P14618-2;H3BTN5;P14618-3;H3BQ34;Q504U3;H3BT25;H3BUW1;H3BTJ2;H3BU13;H3BN34;H3BQZ3;P30613-2;P30613	P14618;P14618-2;H3BTN5;P14618-3;H3BQ34	Pyruvate kinase PKM;Pyruvate kinase	PKM
-0.290303	-1.72638	-0.221758	-0.746147		0.572483	-0.746146	P26368-2;P26368;K7ENG2;K7ELP8	P26368-2;P26368;K7ENG2	Splicing factor U2AF 65 kDa subunit	U2AF2
0.130799	-0.654127	-1.77103	-0.764786		0.522804	-0.764785	Q9UF83;REV__Q9UF83	Q9UF83;REV__Q9UF83	Uncharacterized protein DKFZp434B061
0.165944	-0.698717	-1.76587	-0.766214		0.517371	-0.766213	P05783;F8VZY9;CON__H-INV:HIT000015463;CON__A2AB72	P05783;F8VZY9	Keratin, type I cytoskeletal 18	KRT18
-0.928951	NaN	-0.616127	-0.772539		0.895601	-0.772539	A8MVQ3;B4DKY1;P49589-2;P49589;P49589-3	A8MVQ3;B4DKY1;P49589-2;P49589;P49589-3	Cysteine--tRNA ligase, cytoplasmic	CARS
NaN	-1.24718	-0.299116	-0.773148		0.455749	-0.77315	J3QQT2;J3KRX5;P18621;P18621-3;J3QS96;J3QLC8;P18621-2;J3KSJ0;J3KRB3	J3QQT2;J3KRX5;P18621;P18621-3;J3QS96;J3QLC8;P18621-2	60S ribosomal protein L17	RPL17
0.233888	-0.942113	-1.62691	-0.778378		0.540058	-0.77838	C9JAB2;Q16629-3;Q16629-2;Q16629-4;Q16629	C9JAB2;Q16629-3;Q16629-2;Q16629-4;Q16629	Serine/arginine-rich splicing factor 7	SRSF7
-0.608958	-1.14695	-0.586146	-0.780685		1.29306	-0.780684	P68371;P04350;A8K854;K7ESM5;Q3ZCM7;Q9BUF5;M0R2D3;G3V2A3;F5H0I4;A6NKZ8;Q5SQY0;I3L2F9;A6NNZ2;M0R0X0;M0QY85;M0QY37;M0QX14;M0R042;M0QZL7;M0QYM7;M0R278;CON__ENSEMBL:ENSBTAP00000025008;Q9H4B7;M0R2T4	P68371;P04350;A8K854	Tubulin beta-4B chain;Tubulin beta-4A chain;Tubulin beta-3 chain	TUBB4B
NaN	-0.827	-0.740577	-0.783788	+	1.45516	-0.783789	H0YEN5;P15880;E9PMM9;E9PQD7;I3L404;E9PPT0;E9PM36;H3BNG3;H0YE27	H0YEN5;P15880;E9PMM9;E9PQD7;I3L404;E9PPT0;E9PM36	40S ribosomal protein S2	RPS2
NaN	-0.617941	-0.976305	-0.797123		0.851511	-0.797123	P62266	P62266	40S ribosomal protein S23	RPS23
-0.826591	-0.768519	NaN	-0.797555	+	1.63513	-0.797555	C9IZZ0;C9J592;C9J8S3;P51149;C9J7D1;C9J4S4;C9J4V0	C9IZZ0;C9J592;C9J8S3;P51149;C9J7D1;C9J4S4;C9J4V0	Ras-related protein Rab-7a	RAB7A
-0.415345	-1.18869	NaN	-0.802018		0.543636	-0.802019	P62424;Q5T8U3;Q5T8U2	P62424;Q5T8U3;Q5T8U2	60S ribosomal protein L7a	RPL7A
-0.183507	-1.42198	NaN	-0.802744		0.378517	-0.802743	P46777;Q5T7N0	P46777	60S ribosomal protein L5	RPL5
-0.852511	-0.978321	-0.599637	-0.810156	+	1.73586	-0.810156	P04406;E7EUT5;O14556	P04406;E7EUT5	Glyceraldehyde-3-phosphate dehydrogenase	GAPDH
NaN	-1.91023	0.277032	-0.816599		0.227908	-0.816599	Q04828;P42330;A6NHU4;H0Y804;B4DK69;B4DL37;P52895	Q04828;P42330;A6NHU4;H0Y804;B4DK69;B4DL37;P52895	Aldo-keto reductase family 1 member C1;Aldo-keto reductase family 1 member C3;Aldo-keto reductase family 1 member C2	AKR1C1
-0.0820718	-0.28372	-2.10613	-0.823974		0.482881	-0.823972	B4E241;P84103	B4E241;P84103	Serine/arginine-rich splicing factor 3	SRSF3
-0.00423328	-1.78279	-0.712031	-0.833018		0.604815	-0.83302	D6R9P3;D6RD18;D6RBZ0;Q99729-3;Q99729-2;Q99729-4;Q99729	D6R9P3;D6RD18;D6RBZ0;Q99729-3;Q99729-2;Q99729-4;Q99729	Heterogeneous nuclear ribonucleoprotein A/B	HNRNPAB
NaN	-0.903873	-0.809448	-0.856661	+	1.45531	-0.856661	F8WE04;P04792	F8WE04;P04792	Heat shock protein beta-1	HSPB1
NaN	0.113434	-1.85345	-0.870008		0.268481	-0.870008	H0Y494;J3KPC8;H7C038;H7C3X8;H0Y4E8;Q9Y2K2-3;A1A5A8;Q9Y2K2	H0Y494;J3KPC8;H7C038;H7C3X8;H0Y4E8;Q9Y2K2-3;A1A5A8;Q9Y2K2	Serine/threonine-protein kinase SIK3	SIK3
-0.30244	-1.36766	-0.948503	-0.872868		0.973561	-0.872867	Q15424;Q15424-4;Q15424-3;Q15424-2;B7Z2F6;K7ES42;K7EII0	Q15424;Q15424-4;Q15424-3;Q15424-2;B7Z2F6	Scaffold attachment factor B1	SAFB
0.532766	-1.43944	-1.72528	-0.877318		0.466031	-0.877318	Q5QPL9;Q9UKM9-2;Q9UKM9;Q5QPM1;Q5QPM0;Q5QPM2	Q5QPL9;Q9UKM9-2;Q9UKM9;Q5QPM1;Q5QPM0	RNA-binding protein Raly	RALY
-0.299276	-1.49761	-0.906359	-0.901082		0.916582	-0.901081	Q5JRI1;O75494-5;O75494-4;O75494-6;O75494-3;O75494-2;O75494;Q6IQ42;Q8WXF0;R4GMP8	Q5JRI1;O75494-5;O75494-4;O75494-6;O75494-3;O75494-2;O75494	Serine/arginine-rich splicing factor 10	SRSF10
NaN	-0.544035	-1.26791	-0.905973		0.616248	-0.905974	O00570	O00570	Transcription factor SOX-1	SOX1
-0.514532	-2.06836	-0.154201	-0.912364		0.584171	-0.912365	P08238;Q58FF7;Q5T9W8;Q58FF6;F8W026;Q58FG1	P08238	Heat shock protein HSP 90-beta	HSP90AB1
-0.974744	-0.98902	-0.808185	-0.923983	+	2.40635	-0.923983	P12004	P12004	Proliferating cell nuclear antigen	PCNA
-0.261102	-2.19403	-0.355922	-0.937018		0.560961	-0.937018	P08621;P08621-2;P08621-3;M0QYR1;P08621-4	P08621;P08621-2;P08621-3;M0QYR1	U1 small nuclear ribonucleoprotein 70 kDa	SNRNP70
0.0657101	-0.904953	-2.13163	-0.990291		0.585658	-0.990291	P61978-3;Q5T6W5;P61978-2;P61978;Q5T6W2;Q5T6W1	P61978-3;Q5T6W5;P61978-2;P61978;Q5T6W2	Heterogeneous nuclear ribonucleoprotein K	HNRNPK
NaN	-1.73336	-0.286322	-1.00984		0.402543	-1.00984	P68133;P68032;Q5T8M8;A6NL76;P63267;P62736;F8WB63;B8ZZJ2;C9JFL5;F6UVQ4;F6QUT6	P68133;P68032;Q5T8M8;A6NL76;P63267;P62736;F8WB63;B8ZZJ2;C9JFL5;F6UVQ4;F6QUT6	Actin, alpha skeletal muscle;Actin, alpha cardiac muscle 1;Actin, gamma-enteric smooth muscle;Actin, aortic smooth muscle	ACTA1
-0.303988	-1.77893	-1.05236	-1.04509		0.874399	-1.04509	O14979-3;O14979-2;O14979	O14979-3;O14979-2;O14979	Heterogeneous nuclear ribonucleoprotein D-like	HNRNPDL
-0.222178	-0.801506	-2.16469	-1.06279		0.685715	-1.06279	K7EMV3;B4DEB1;K7EK07;K7ES00;Q71DI3;Q16695;P84243;P68431;K7EP01;Q6NXT2	K7EMV3;B4DEB1;K7EK07;K7ES00;Q71DI3;Q16695;P84243;P68431;K7EP01;Q6NXT2	Histone H3;Histone H3.2;Histone H3.1t;Histone H3.3;Histone H3.1;Histone H3.3C	H3F3B
-0.132325	-2.46506	-0.609751	-1.06905		0.565734	-1.06905	G3V4C1;P07910-2;G3V2Q1;P07910;G3V4W0;B4DY08;G3V576;P07910-4;P07910-3;G3V2D6;G3V555;G3V5V7;G3V575;G3V5X6;G3V3K6;G3V251;B4DSU6;G3V4M8;G3V2H6	G3V4C1;P07910-2;G3V2Q1;P07910;G3V4W0;B4DY08;G3V576;P07910-4;P07910-3;G3V2D6;G3V555;G3V5V7;G3V575	Heterogeneous nuclear ribonucleoproteins C1/C2	HNRNPC
-0.200084	-1.98171	-1.03289	-1.07156		0.762493	-1.07156	Q9NWH9;H7C3F4;A8K5V8;H7BXE3;H0YLW7;H0YMW8;H0YNF3;H0YMR6;H0YLE6;H0YL55;H0YKH2	Q9NWH9;H7C3F4;A8K5V8;H7BXE3	SAFB-like transcription modulator	SLTM
-0.413019	-2.0998	-0.782496	-1.09844		0.782417	-1.09844	J9JID7;Q03252	J9JID7;Q03252	Lamin-B2	LMNB2
-0.314858	-1.50771	-1.48338	-1.10198		0.968915	-1.10198	P51991;H7C1J8	P51991	Heterogeneous nuclear ribonucleoprotein A3	HNRNPA3
-1.30993	-1.96635	-0.0299268	-1.10207		0.716324	-1.10207	Q9NR30-2;Q9NR30;Q9BQ39	Q9NR30-2;Q9NR30	Nucleolar RNA helicase 2	DDX21
NaN	-1.76714	-0.439402	-1.10327		0.46237	-1.10327	M0R210;P62249;M0R3H0;M0QX76;M0R1M5;Q6IPX4	M0R210;P62249;M0R3H0;M0QX76;M0R1M5;Q6IPX4	40S ribosomal protein S16	RPS16
-2.17632	-0.528407	-0.716647	-1.14046		0.796043	-1.14046	O75369-8;O75369-2;O75369-9;O75369;O75369-6;O75369-3;O75369-5;O75369-4;E7EN95;O75369-7;Q8WXT3	O75369-8;O75369-2;O75369-9;O75369;O75369-6;O75369-3;O75369-5;O75369-4;E7EN95;O75369-7	Filamin-B	FLNB
NaN	-2.09111	-0.254221	-1.17267		0.373677	-1.17267	O15355	O15355	Protein phosphatase 1G	PPM1G
NaN	-1.95764	-0.509553	-1.2336		0.471223	-1.23359	E7EW34;Q13200;E9PCS3;H7C1H2;H7C2Q3	E7EW34;Q13200;E9PCS3;H7C1H2	26S proteasome non-ATPase regulatory subunit 2	PSMD2
-0.825415	-1.955	-0.957412	-1.24594		1.13642	-1.24594	P60709;Q5T8M7;G5E9R0;E7EVS6;C9JZR7;C9JTX5;P63267-2;Q6S8J3;A5A3E0;P0CG38;Q562R1;P0CG39;F8WCH0;Q9BYX7	P60709;Q5T8M7;G5E9R0;E7EVS6	Actin, cytoplasmic 1;Actin, cytoplasmic 1, N-terminally processed	ACTB
NaN	-1.98999	-0.515563	-1.25278		0.470295	-1.25278	P60174-4;P60174-1;P60174	P60174-4;P60174-1;P60174	Triosephosphate isomerase	TPI1
-1.09752	-0.993637	-1.67167	-1.25428	+	1.56682	-1.25427	Q8N257;Q16778;P33778;P23527;P06899	Q8N257;Q16778;P33778;P23527;P06899	Histone H2B type 3-B;Histone H2B type 2-E;Histone H2B type 1-B;Histone H2B type 1-O;Histone H2B type 1-J	HIST3H2BB
-1.34307	-1.12715	-1.4339	-1.30137	+	2.31415	-1.30137	B4DR52;Q99880;Q99879;Q99877;Q93079;Q5QNW6;P62807;P58876;P57053;O60814;Q5QNW6-2;Q96A08	B4DR52;Q99880;Q99879;Q99877;Q93079;Q5QNW6;P62807;P58876;P57053;O60814;Q5QNW6-2	Histone H2B;Histone H2B type 1-L;Histone H2B type 1-M;Histone H2B type 1-N;Histone H2B type 1-H;Histone H2B type 2-F;Histone H2B type 1-C/E/F/G/I;Histone H2B type 1-D;Histone H2B type F-S;Histone H2B type 1-K	HIST1H2BL
-0.557285	NaN	-2.13866	-1.34797		0.471442	-1.34797	M0QXS5;P14866;P14866-2;M0QYT0;M0R076;M0QYL7;M0R1W6	M0QXS5;P14866;P14866-2;M0QYT0	Heterogeneous nuclear ribonucleoprotein L	HNRNPL
-6.51688	0.943284	1.52145	-1.35072		0.184535	-1.35072	C9JA05;D6RHJ6;D6RD17;P01591	C9JA05;D6RHJ6;D6RD17;P01591	Immunoglobulin J chain	IGJ
-0.810814	-2.86355	-0.496977	-1.39045		0.694998	-1.39045	B7Z7A9;P00558;E7ERH5;P07205	B7Z7A9;P00558	Phosphoglycerate kinase 1	PGK1
-0.275594	-2.78458	-1.13356	-1.39791		0.703304	-1.39791	B4DTC3;H0YA96;H0Y8G5;Q14103-4;Q14103-3;Q14103-2;Q14103;D6RAF8;D6RF44;D6RBQ9;F5H6R6;D6RD83	B4DTC3;H0YA96;H0Y8G5;Q14103-4;Q14103-3;Q14103-2;Q14103;D6RAF8;D6RF44	Heterogeneous nuclear ribonucleoprotein D0	HNRNPD
-0.267479	-3.01707	-1.09222	-1.45892		0.667169	-1.45892	P32119;A6NIW5	P32119	Peroxiredoxin-2	PRDX2
-2.87673	-1.93699	0.287472	-1.50875		0.60369	-1.50875	P04083;Q5T3N1;Q5T3N0	P04083;Q5T3N1;Q5T3N0	Annexin A1;Annexin	ANXA1
-2.95635	NaN	-0.335044	-1.6457		0.368396	-1.6457	Q14527;Q14527-2;H7C5K0	Q14527;Q14527-2	Helicase-like transcription factor	HLTF
NaN	-3.0221	-0.326046	-1.67407		0.364937	-1.67407	Q9Y5B9;G3V5A4;G3V401;G3V2X0	Q9Y5B9	FACT complex subunit SPT16	SUPT16H
-0.745624	-2.72128	NaN	-1.73345		0.48182	-1.73345	F5GWP8;C9JTX4;C9J826;C9JK18;C9JKY1	F5GWP8		KRT17
NaN	-3.02515	-0.712173	-1.86866		0.452461	-1.86866	P11021	P11021	78 kDa glucose-regulated protein	HSPA5
-0.853084	-4.72688	-0.304149	-1.96137		0.531442	-1.96137	P25311;C9JEV0;H7BZJ8;A8MT79	P25311;C9JEV0	Zinc-alpha-2-glycoprotein	AZGP1
-2.73389	-0.935476	-2.40469	-2.02469		1.17306	-2.02468	P62805	P62805	Histone H4	HIST1H4A
NaN	-3.45639	-0.822835	-2.13961		0.454428	-2.13961	P14923	P14923	Junction plakoglobin	JUP
-2.2412	NaN	-2.2133	-2.22725	+	2.39934	-2.22725	P80419	P80419	Ig heavy chain V-III region GAR
-3.29647	-2.52301	-1.1246	-2.31469		1.16869	-2.31469	P07355;P07355-2;H0YMD0;H0YMU9;H0YN42;H0YMM1;H0YKS4;H0YKZ7;H0YLV6;H0YMT9;H0YKX9;H0YMW4;H0YM50;A6NMY6;H0YKL9;H0YNP5;H0YKV8;H0YMD9;H0YNA0;H0YN28;H0YL33;H0YLE2;H0YNB8;H0YN52;H0YKN4	P07355;P07355-2;H0YMD0;H0YMU9;H0YN42;H0YMM1;H0YKS4;H0YKZ7;H0YLV6;H0YMT9;H0YKX9;H0YMW4;H0YM50;A6NMY6;H0YKL9;H0YNP5	Annexin A2;Annexin;Putative annexin A2-like protein	ANXA2
-2.6852	-3.16566	-1.8168	-2.55589	+	1.63772	-2.55589	Q07954;H0YJI8;Q6PJ72;E7ERG8;Q9NZR2	Q07954	Prolow-density lipoprotein receptor-related protein 1;Low-density lipoprotein receptor-related protein 1 85 kDa subunit;Low-density lipoprotein receptor-related protein 1 515 kDa subunit;Low-density lipoprotein receptor-related protein 1 intracellular domain	LRP1
-4.738	NaN	-0.487844	-2.61292		0.361829	-2.61292	Q04724;Q5T7A9;Q5T3G3;B3KQ29;G8JLG4;F8W9R0;Q04727-2;F8W6T6;Q04727;Q04727-3	Q04724	Transducin-like enhancer protein 1	TLE1
-0.180348	NaN	-5.13031	-2.65533		0.320909	-2.65533	Q5JY77	Q5JY77	G-protein coupled receptor-associated sorting protein 1	GPRASP1
-2.96781	-2.99551	-2.73121	-2.89818	+	3.07762	-2.89818	Q08554-2;Q08554	Q08554-2;Q08554	Desmocollin-1	DSC1
NaN	-3.7141	-2.58225	-3.14818		0.946034	-3.14818	J3QLC9;J3QR68;Q0VAC5;P00738;H3BS21;P00739;P00739-2	J3QLC9;J3QR68;Q0VAC5;P00738;H3BS21;P00739;P00739-2	Haptoglobin;Haptoglobin alpha chain;Haptoglobin beta chain;Haptoglobin-related protein	HP
-1.73514	-4.61699	NaN	-3.17607		0.5668	-3.17606	G3XAE9;Q9Y4F4	G3XAE9;Q9Y4F4	Protein FAM179B	FAM179B
-5.01294	-2.49338	-2.41958	-3.30863		1.2188	-3.30863	Q08188	Q08188	Protein-glutamine gamma-glutamyltransferase E;Protein-glutamine gamma-glutamyltransferase E 50 kDa catalytic chain;Protein-glutamine gamma-glutamyltransferase E 27 kDa non-catalytic chain	TGM3
-3.76615	-3.15676	NaN	-3.46145		1.25263	-3.46145	P31944	P31944	Caspase-14;Caspase-14 subunit p19;Caspase-14 subunit p10	CASP14
-3.2192	-2.92205	-4.34022	-3.49382	+	1.82584	-3.49382	P15924;P15924-2	P15924;P15924-2	Desmoplakin	DSP
-4.74956	-2.47714	NaN	-3.61335		0.712307	-3.61335	P05089;P05089-2;P05089-3	P05089;P05089-2;P05089-3	Arginase-1	ARG1
NaN	-5.57312	-1.81	-3.69156		0.522757	-3.69156	B7ZKJ8;Q14624-3;Q14624-2;Q14624;H7C0L5;Q14624-4	B7ZKJ8;Q14624-3;Q14624-2;Q14624;H7C0L5;Q14624-4	Inter-alpha-trypsin inhibitor heavy chain H4;70 kDa inter-alpha-trypsin inhibitor heavy chain H4;35 kDa inter-alpha-trypsin inhibitor heavy chain H4	ITIH4
-4.32852	-5.9886	-0.766431	-3.69452		0.85821	-3.69452	P01617;P01614;P06309;P06310	P01617;P01614;P06309;P06310	Ig kappa chain V-II region TEW;Ig kappa chain V-II region Cum;Ig kappa chain V-II region GM607;Ig kappa chain V-II region RPMI 6410
-3.76912	-4.21539	-3.1574	-3.71397	+	2.17078	-3.71397	P01834	P01834	Ig kappa chain C region	IGKC
-2.49427	-4.88483	-4.16978	-3.84963	+	1.49166	-3.84963	P02787;J3KN47;H7C5E8;C9JB55;F8WEK9;F8WCI6;C9JVG0	P02787;J3KN47	Serotransferrin	TF
-4.18379	-3.55541	NaN	-3.8696		1.28754	-3.8696	H7C1V0;P07339;H7C469	H7C1V0;P07339	Cathepsin D;Cathepsin D light chain;Cathepsin D heavy chain	CTSD
NaN	-6.56771	-1.44195	-4.00483		0.440797	-4.00483	Q16378	Q16378	Proline-rich protein 4	PRR4
-3.36291	-7.14749	-1.58074	-4.03038		0.874741	-4.03038	P01766;P01763;P01770;P01777	P01766	Ig heavy chain V-III region BRO
-4.12145	-4.2677	-3.85344	-4.08086	+	3.05437	-4.08086	Q02413;B7Z845	Q02413	Desmoglein-1	DSG1
-4.34277	-4.3847	-3.78065	-4.16937	+	2.66266	-4.16937	P01859	P01859	Ig gamma-2 chain C region	IGHG2
-2.75195	-5.68297	NaN	-4.21746		0.67181	-4.21746	Q01469	Q01469	Fatty acid-binding protein, epidermal	FABP5
-4.85308	-3.12696	-4.76937	-4.2498	+	1.76856	-4.24981	P01876	P01876	Ig alpha-1 chain C region	IGHA1
-3.96951	-4.91842	NaN	-4.44397		1.16934	-4.44396	B9A064	B9A064	Immunoglobulin lambda-like polypeptide 5	IGLL5
-5.57608	NaN	-3.40392	-4.49		0.820768	-4.49	E7EQB2;E7ER44;P02788-2;P02788;C9J0S5;C9JCF5	E7EQB2;E7ER44;P02788-2;P02788	Lactotransferrin;Lactoferricin-H;Kaliocin-1;Lactoferroxin-A;Lactoferroxin-B;Lactoferroxin-C	LTF
-5.53196	-3.49076	NaN	-4.51136		0.848823	-4.51136	P10599-2;P10599	P10599-2;P10599	Thioredoxin	TXN
-4.71342	-4.70531	NaN	-4.70937	+	3.26083	-4.70936	P06702	P06702	Protein S100-A9	S100A9
-4.56364	-4.96912	-4.99534	-4.8427	+	3.0801	-4.8427	P01857	P01857	Ig gamma-1 chain C region	IGHG1
-6.11548	-6.29721	-3.03718	-5.14996	+	1.40136	-5.14996	P81605;P81605-2	P81605;P81605-2	Dermcidin;Survival-promoting peptide;DCD-1	DCD
-3.04085	-6.39556	-6.13807	-5.19149	+	1.39247	-5.19149	P02790	P02790	Hemopexin	HPX
-6.08138	-4.86657	NaN	-5.47398		1.15272	-5.47398	P31151;Q86SG5	P31151	Protein S100-A7	S100A7
NaN	-5.75259	-5.50681	-5.6297	+	1.85716	-5.6297	P31025;Q5VSP4	P31025	Lipocalin-1	LCN1
-6.35638	-5.90522	-6.54355	-6.26838	+	3.03991	-6.26838	P05109	P05109	Protein S100-A8;Protein S100-A8, N-terminally processed	S100A8	_
NaN	-5.64848	-8.04054	-6.84451		0.958082	-6.84451	Q96PE2	Q96PE2	Rho guanine nucleotide exchange factor 17	ARHGEF17
-7.07497	-9.25059	-4.55453	-6.96003	+	1.44409	-6.96003	Q9UQ16-2;Q9UQ16-3;Q9UQ16;Q9UQ16-4;H0YBC6;E5RHK8;Q6P2G1	Q9UQ16-2;Q9UQ16-3;Q9UQ16;Q9UQ16-4;H0YBC6;E5RHK8;Q6P2G1	Dynamin-3	DNM3
-10.4052	-7.30267	-6.89135	-8.19974	+	1.74937	-8.19975	F8VV32;P61626	F8VV32;P61626	Lysozyme C	LYZ
-7.72874	-8.97352	NaN	-8.35113	+	1.3246	-8.35113	Q9UKL3	Q9UKL3	CASP8-associated protein 2	CASP8AP2
-5.89926	-8.62733	-10.5915	-8.3727	+	1.59512	-8.37271	P01625;P06312;P06313;P06314;P83593	P01625;P06312;P06313;P06314	Ig kappa chain V-IV region Len;Ig kappa chain V-IV region;Ig kappa chain V-IV region JI;Ig kappa chain V-IV region B17	IGKV4
-10.4388	-10.1627	-8.27255	-9.62468	+	2.30405	-9.62468	H7BXL8;H3BUS3;A6NCI4-2;A6NCI4	H7BXL8;H3BUS3;A6NCI4-2;A6NCI4	von Willebrand factor A domain-containing protein 3A	VWA3A

## Sheet: HeLa HS Raw
Gene names	Ratio M/L normalized HeLa_N1	Ratio M/L normalized HeLa_N2	Ratio M/L normalized HeLa_N3	Average M/L	Ratio H/L normalized HeLa_N1	Ratio H/L normalized HeLa_N2	Ratio H/L normalized HeLa_N3	Average H/L
FAM179B	1.07	0.48039	3.0667	1.53903	7028.3	4.9479	122.73	2385.33
LDHB	0.053892	0.84807	4.5195	1.80715	0.90758	16.566	30.006	15.8265
COPS3	0.60352	2.601	10.591	4.59851	3.9736	8.9888	24.749	12.5705
PRPF19	0.3242	1.1381	1.1024	0.8549	0.49416	4.1932	18.853	7.84679
H3F3B;H3F3A;HIST1H3A;HIST3H3;H3F3C	0.86792	0.78423	0.44752	0.69989	0.98661	1.6178	11.664	4.75614
BIRC6	1.3359	1.1021	1.4882	1.30873	16.139	11.601	11.59	13.11
NPM1	0.26392	0.40152	0.37666	0.347367	6.1837	12.122	11.292	9.8659
BOP1	0.26471	0.67548	0.56509	0.50176	0.15292	0.6838	10.388	3.74157
BMS1	0.11673	0.58268	1.8918	0.863737	0.25973	0.99455	10.347	3.86709
HEATR1	0.17551	0.57508	0.46615	0.40558	0.16586	0.60228	10.246	3.67138
H2AFY	0.093997	0.76244	0.97078	0.609072	0.09112	1.5521	9.8316	3.82494
HIST1H2AC;HIST3H2A;HIST1H2AB	2.7425	1.0554	0.6584	1.48543	1.117	2.1319	9.4807	4.2432
HIST1H4A	0.90751	0.77557	0.40202	0.695033	0.88618	1.624	9.2723	3.92749
USP25	9.6099	1.7218	2.8119	4.71453	25.99	12.135	9.2282	15.7844
XRCC6	0.31478	0.75642	2.2924	1.1212	2.0989	3.6472	8.6451	4.79707
ACTN4	0.53182	0.35593	0.34851	0.412087	10.623	11.064	8.1721	9.95303
PSMD6	2.7571	5.4735	20.718	9.64953	2.098	4.5314	7.975	4.86813
KCNN4	7.8805	28.333	3.0665	13.0933	2.92	1.3646	7.9602	4.0816
SF3B2	0.11009	0.9186	0.68211	0.570267	0.23865	2.087	7.8738	3.39982
PSMD13	2.493	5.2413	14.764	7.49943	1.979	4.2383	7.4744	4.5639
PCNA	0.56018	0.82625	0.79511	0.72718	13.993	26.437	7.383	15.9377
PSMD11	2.5145	5.5433	21.366	9.80793	2.2647	4.3656	7.2168	4.6157
EFTUD2	0.1461	0.79449	0.63241	0.524333	0.33483	1.6633	7.007	3.00171
SMC1A	0.38698	1.2583	0.83967	0.828317	0.77305	2.9284	6.8616	3.52102
RALY	0.097018	0.82228	1.6032	0.840833	0.077813	0.71101	6.8495	2.54611
H2AFV;H2AFZ	0.30683	1.0307	0.44264	0.59339	0.36037	1.4203	6.7675	2.84939
HIST2H2AC;HIST2H2AA3	0.57132	0.55564	0.7226	0.61652	0.72323	1.1607	6.7026	2.86218
GTPBP4	0.12897	0.58567	0.60252	0.439053	0.049652	0.54732	6.5495	2.38216
PRPF8	0.19498	0.726	0.69218	0.53772	0.35181	1.4438	6.4887	2.76144
SNRPD3	0.71026	0.75421	0.46854	0.644337	1.5457	1.9273	6.409	3.294
EIF4A1	0.095485	0.34065	0.80246	0.412865	0.16429	0.26992	6.286	2.24007
HIST1H2BC;H2BFS;HIST1H2BK;HIST1H2BL;HIST1H2BM;HIST1H2BN;HIST1H2BH;HIST2H2BF;HIST1H2BD	0.18076	0.69686	0.59373	0.49045	0.47074	1.4909	6.0733	2.67831
SNRNP200	0.177	0.72001	0.79651	0.564507	0.3939	1.7799	6.0626	2.74547
PTRF	0.99873	3.4449	13.595	6.01288	0.8957	3.1964	5.8494	3.31383
SNRPD2	0.72932	1.0229	1.2375	0.996573	1.7457	2.2415	5.8493	3.27883
VCP	7.053	5.5206	5.3051	5.95957	9.4374	8.084	5.6376	7.71967
SF3B1	0.1276	0.80142	0.69046	0.539827	0.40571	1.22	5.6357	2.42047
USP5	2.0059	2.2314	3.5504	2.5959	3.7934	6.7353	5.5977	5.37547
NHP2L1	0.50942	0.65945	0.59757	0.588813	0.46731	0.71411	5.4271	2.20284
SF3B3	0.19891	0.86266	0.74683	0.6028	0.35901	1.5924	5.4233	2.45824
SNRPD1	1.1334	1.0964	0.85111	1.02697	2.697	2.1345	5.2712	3.36757
RPL11	0.24019	0.75311	0.65351	0.548937	0.17671	0.82395	5.1941	2.06492
PSMC6	2.5053	4.3167	11.473	6.09833	1.7826	3.6872	5.1673	3.5457
UBBP4	1.292	5.7684	10.014	5.69147	5.1766	5.3943	5.1398	5.2369
EIF3A	1.5123	1.1389	2.1973	1.61617	3.8179	4.8093	5.0666	4.5646
DDX21	0.12537	0.62567	0.50648	0.419173	0.27547	0.84222	5.0099	2.04253
DHX9	0.12933	0.5236	0.71191	0.454947	0.35912	0.56344	4.9912	1.97125
CSE1L	0.94013	0.53029	0.65384	0.708087	0.90678	2.8041	4.9828	2.89789
CD44	1.6946	2.7625	4.1633	2.87347	1.7791	6.365	4.8029	4.31567
RPS20	1.9886	1.1261	0.88834	1.33435	1.3266	2.8755	4.793	2.99837
RACGAP1	0.10309	0.55109	0.4926	0.38226	0.048651	0.32514	4.6652	1.67966
PSMC5	1.9009	4.2217	15.021	7.04787	1.1759	3.4385	4.5942	3.06953
FASN	1.4217	0.98653	1.5866	1.33161	8.3449	4.6826	4.5641	5.86387
PSMC4	1.3482	4.5169	15.439	7.10137	1.3327	4.2615	4.5324	3.37553
PSMD2	4.156	5.3505	8.7609	6.08913	2.428	3.5996	4.5153	3.5143
CCT2	0.46362	0.76239	2.0878	1.1046	1.9825	3.3272	4.3297	3.21313
MYCBP2	1.2009	0.54196	0.85215	0.865003	0.68479	1.2159	4.2269	2.04253
EIF4A3	0.076247	0.65618	1.804	0.845476	0.088181	0.74533	4.0944	1.64264
HNRNPA2B1	0.90074	0.428	0.54164	0.62346	1.2843	0.63356	4.049	1.98895
STAG2	1.5365	1.2935	1.3302	1.38673	1.9935	2.2197	3.9977	2.73697
CFL1	1.3615	0.79916	0.91331	1.02466	1.3238	0.69407	3.882	1.96662
RPL5	1.0779	0.81742	0.52945	0.808257	0.53378	1.1951	3.8411	1.85666
UBE2N;UBE2NL	4.2368	4.3746	0.35586	2.98909	26.673	12.832	3.798	14.4343
TKT	0.49717	1.088	0.86792	0.817697	5.3586	8.0205	3.6873	5.6888
HNRNPC	0.073498	0.72641	1.1498	0.649903	0.062737	0.7244	3.6798	1.48898
NES	0.94102	0.74993	0.67302	0.78799	0.9857	0.82212	3.6454	1.81774
ATP5B	0.12413	0.31979	1.2954	0.579773	0.096515	0.39433	3.5245	1.33845
NOP58	0.17296	0.48315	0.81365	0.48992	0.1457	1.7706	3.4765	1.7976
VIM	0.84241	0.96488	0.78873	0.86534	0.68495	0.97612	3.4145	1.69186
GMPS	0.066507	1.0665	5.4383	2.19044	0.058289	5.2556	3.3898	2.90123
RPL7A	0.17133	0.92524	0.84823	0.648267	0.23243	1.4807	3.3665	1.69321
RPL18	0.18746	0.97769	0.79256	0.65257	0.24713	1.3763	3.2974	1.64028
HSP90AA1	0.43389	0.46841	0.80672	0.569673	4.194	3.5378	3.2044	3.6454
NEFH	1.1046	0.62114	0.74286	0.822867	0.93406	0.65673	3.1696	1.5868
IMMT	0.67363	1.5761	1.3658	1.20518	5238.1	1.1271	3.1633	1747.46
RPL10A	0.13821	0.81567	0.85415	0.602677	0.20572	1.0238	2.9057	1.37841
SYNM	0.99033	1.5362	0.81934	1.11529	1.1102	1.8399	2.8707	1.94027
MATR3	0.37753	0.84964	1.0607	0.762623	0.39841	1.8308	2.8338	1.68767
ALDH18A1	0.0031861	0.01051	0.60708	0.206925	0.0007538	0.0010023	2.8142	0.938652
UBB;RPS27A;UBC;UBA52;UBBP4	4.2649	7.0805	9.6945	7.0133	1.7482	3.1978	2.8088	2.58493
RPL36	1.2493	1.0677	1.0033	1.10677	1.2098	1.4608	2.7653	1.81197
RPL3	0.14459	0.90836	2.8934	1.31545	0.18188	1.1878	2.7556	1.37509
RPL6	0.098528	1.0097	1.1229	0.743709	0.13745	1.5388	2.7329	1.46972
RPL23	2.9117	1.1536	0.93166	1.66565	2.5504	0.99129	2.714	2.08523
MAGOHB;MAGOH	0.68577	0.89147	0.78627	0.787837	0.76361	1.2496	2.6771	1.56344
DHX15	0.18243	0.77545	1.0147	0.657527	0.28805	1.0268	2.6532	1.32268
NOP56	0.10671	0.6678	0.60297	0.45916	0.12531	0.81263	2.6335	1.19048
NME1;NME2;NME1-NME2	11.019	1.246	0.69628	4.32043	52.655	5.3836	2.6214	20.22
LDHA	0.62258	0.75597	0.57639	0.651647	9.6058	12.559	2.586	8.25027
HERC2	0.072792	1.9302	2.4329	1.47863	0.026461	2.7965	2.5848	1.80259
HIST2H2BE;HIST1H2BJ;HIST1H2BB;HIST1H2BO;HIST3H2BB	0.95415	0.82738	0.74144	0.84099	0.93075	1.7968	2.513	1.74685
RPL15	0.19699	1.0199	0.82559	0.680827	0.27072	1.5493	2.478	1.43267
RPS4X	0.2525	0.69303	0.80268	0.582737	0.31635	0.57004	2.4368	1.10773
EEF1G	0.32713	0.72619	2.811	1.28811	0.90582	1.8483	2.3999	1.71801
EEF1A1P5;EEF1A1;EEF1A2	0.13681	0.46995	0.89257	0.499777	0.60624	0.46381	2.3659	1.14532
SPTAN1	0.56389	0.9869	0.88843	0.813073	2.3055	3.3232	2.3656	2.66477
RPS5	0.29108	0.69321	1.0645	0.68293	0.32153	0.72762	2.3365	1.12855
HNRNPH1	0.34981	0.8888	1.0867	0.775103	0.33303	0.83326	2.2941	1.15346
HNRNPU	1.0754	0.94286	0.67954	0.899267	1.3888	1.5721	2.2916	1.75083
HNRNPH2	0.46042	1.0545	2.1295	1.21481	0.38288	0.89145	2.2703	1.18154
TUBB	0.46258	1.0026	1.0555	0.840227	0.41816	0.91959	2.2585	1.19875
HSP90AB1;HSP90AB3P	0.3977	0.41204	0.69444	0.501393	3.7303	2.2811	2.2557	2.7557
TRIM28	0.76984	0.9392	0.79197	0.83367	2.5775	4.5092	2.205	3.09723
RPL22	3.0041	0.70431	0.85076	1.51972	2.0522	1.0174	2.1982	1.75593
LINC00346	0.78679	1.7495	0.76789	1.10139	0.66182	1.1959	2.1552	1.33764
UBR4	1.1438	2.3617	2.2572	1.9209	1.0917	3.5231	2.1074	2.24073
RPL27	1.3204	1.2427	1.3096	1.2909	1.3945	1.5823	2.0801	1.68563
TUBB4B	0.40945	0.85759	0.99863	0.755223	0.39852	0.80485	2.0347	1.07936
PSMC1	3.4605	1.5229	10.532	5.1718	1.848	1.0559	2.0339	1.64593
ACTB;ACTA1	0.17371	0.55009	0.24315	0.322317	0.1583	0.33301	2.0292	0.84017
RAB10	0.39415	0.41632	0.9227	0.577723	0.55902	1.1095	2.0051	1.22454
TCEB2	7.5657	1.8704	14.206	7.8807	6.7214	2.2036	1.973	3.63267
DDX3X;DDX3Y	0.18635	0.5929	0.46812	0.41579	0.39066	1.0299	1.9426	1.12105
TUFM	0.45407	1.0807	3.266	1.60026	0.44035	0.80211	1.7872	1.00989
PDE6H;MYL6	3.5507	1.2238	0.85079	1.8751	3.8237	1.7574	1.7632	2.4481
TUBA1C	0.4885	0.856	1.0466	0.797033	0.46903	0.85132	1.7455	1.02195
GAPDH	0.14173	0.32337	0.53656	0.333887	0.45179	1.9122	1.7444	1.36946
INA	2.5157	1.5443	1.7727	1.94423	1.0804	0.95749	1.7394	1.2591
RPL7	0.17387	1.0236	1.3263	0.841257	0.19798	1.0875	1.7233	1.00293
DDX5	0.23507	0.57998	0.71678	0.51061	0.25001	0.69335	1.7139	0.885753
MYH9	0.57472	0.94129	0.83487	0.783627	0.83416	0.97177	1.66	1.15531
FLNB	0.6131	0.62823	0.90223	0.71452	1.4	1.2208	1.6567	1.42583
CAD	0.94236	0.79781	1.3845	1.04156	1.1345	1.4981	1.6445	1.4257
EPPK1	0.396	1.0545	0.67468	0.708393	0.77988	1.0224	1.636	1.14609
RPL35	1.8971	0.97272	0.98176	1.28386	1.8003	0.65257	1.6176	1.35682
PSMD4;PIPSL	3.4778	5.0671	9.123	5.8893	1.4057	3.475	1.6037	2.16147
HNRNPH3	0.24464	0.5244	0.70148	0.490173	0.28775	0.41191	1.5406	0.746753
RPL23A	0.65832	1.0369	0.9365	0.87724	0.52411	1.0705	1.5076	1.03407
RPL4	0.15206	0.63706	1.6354	0.808173	0.18885	1.1473	1.49	0.94205
ATP5A1	0.59259	0.69055	1.9507	1.07795	0.25654	0.67621	1.4833	0.80535
HSPA1A	1.1118	1.0914	1.2106	1.13793	1.1645	1.5291	1.472	1.38853
RPLP2	1.7116	1.1948	1.2117	1.3727	1.8532	1.8742	1.4497	1.7257
DDB1	0.7953	1.4873	1.3298	1.20413	0.96535	1.8515	1.4458	1.42088
TUBA4A	0.37165	1.1832	2.2444	1.26642	0.28218	1.1902	1.432	0.968127
HNRNPF	0.34718	0.93118	2.2294	1.16925	0.35149	0.9481	1.3573	0.88563
CAND1	1.0592	0.64615	1.1121	0.93915	0.98511	1.8527	1.3475	1.3951
TRIM27	0.8696	1.4662	2.8489	1.72823	0.90052	0.98725	1.3445	1.07742
RPS25	3.4208	0.84498	0.75852	1.67477	3.0181	1.0303	1.3376	1.79533
YWHAE	0.48243	1.1284	0.5076	0.706143	1.3724	2.2224	1.3374	1.64407
BAG2	0.99698	1.5239	1.8112	1.44403	1.229	1.5725	1.3319	1.3778
RBM14	0.51276	0.87405	1.2958	0.894203	0.36304	0.77976	1.3234	0.822067
NEB	1.1961	0.83937	1.621	1.21882	1.0294	1.3076	1.2864	1.2078
ARF4	0.99948	1.0787	1.004	1.02739	0.83001	0.983	1.2644	1.0258
RPL12	0.24057	0.7565	0.77728	0.59145	0.22361	0.92262	1.2375	0.794577
HUWE1	2.9121	3.2608	2.5857	2.91953	2.0266	2.1309	1.2211	1.79287
PRKDC	0.97436	0.88671	0.98754	0.949537	0.76498	1.3562	1.2066	1.10926
RPL8	0.2431	1.1919	1.3481	0.9277	0.67459	1.6146	1.2065	1.16523
PSMB4	2.8221	4.3286	1.8969	3.01587	2.5978	3.4499	1.1696	2.40577
PSMB3	1.7687	3.6888	1.8193	2.4256	1.861	3.0479	1.1517	2.0202
RPL13A	0.29581	0.90674	1.1831	0.795217	0.33805	1.2561	1.1426	0.91225
RPS2	0.62682	1.1601	1.0217	0.936207	0.69958	1.0838	1.1301	0.97116
HSPA8	0.99567	0.85907	1.1171	0.990613	1.0528	1.1037	1.1234	1.0933
DNAJC13	1.7595	1.0106	0.551	1.10703	1.2589	1.0141	1.1176	1.1302
RSF1	0.47346	1.0853	1.0287	0.862487	0.49166	1.1334	1.1147	0.913253
RPS14	3.2363	0.9981	1.001	1.74513	1.9788	0.98864	1.1113	1.35958
RBMX;RBMXL1	0.54807	1.3673	2.592	1.50246	0.73155	1.2455	1.107	1.02802
RAN	0.70412	0.67003	1.0869	0.82035	0.66064	0.63025	1.0844	0.791763
FER1L4;CORO1B	0.91439	1.0788	0.98176	0.99165	1.0152	1.1199	1.0827	1.0726
RPL18A	0.31647	0.78018	1.2646	0.787083	0.35721	1.1052	1.071	0.84447
RICTOR	0.87871	0.98652	1.2973	1.05418	0.74348	1.4107	1.0698	1.07466
ENO1	0.23789	0.99676	0.94518	0.72661	1.424	3.7657	1.069	2.08623
PSMA2	2.9045	3.8595	1.8134	2.85913	2.61	3.0399	1.0623	2.2374
RPS6	0.71135	1.0108	1.2629	0.995017	0.66271	0.87594	1.0569	0.865183
HSPA6;HSPA7	0.99469	0.86861	0.939	0.9341	0.86756	1.1242	1.052	1.01459
LMNA	0.95039	1.5131	1.561	1.3415	1.1861	2.1606	1.049	1.46523
YBX1;YBX3;YBX2	0.34958	2.6438	2.9542	1.98253	0.28209	0.95539	1.0473	0.761593
PARP1	0.91153	1.242	1.4743	1.20928	2.2538	1.9951	1.0469	1.76527
HSPD1	0.20351	0.67561	0.79716	0.55876	0.30559	1.0152	1.0446	0.788463
RPL21	0.64169	1.222	1.3184	1.0607	0.68438	1.1106	1.0352	0.943393
PPL	1.3452	0.66798	0.95504	0.989407	1.4637	0.72521	1.0277	1.0722
PABPC1	1.2161	1.0616	1.7631	1.34693	0.65409	1.7586	1.0226	1.1451
BANF1	1.7951	1.3769	1.0613	1.4111	1.2101	0.84987	1.0124	1.02412
RPS24	5.2755	1.212	1.2594	2.5823	4.4014	1.0578	1.0108	2.15667
RPL13	0.72848	1.2052	1.6159	1.18319	0.65109	1.1814	1.0014	0.94463
KRT18	1.1029	0.97442	0.76401	0.94711	1.086	0.95578	1.0009	1.01423
SQSTM1	0.66983	1.9117	1.8392	1.47358	2.2717	5.0402	1.0008	2.7709
RPS13	4.238	1.1988	1.1831	2.20663	3.313	1.0109	1	1.77463
RPL24	0.8	1.2146	1.1477	1.0541	0.7347	1.0399	0.991	0.921867
	1.2649	0.95322	0.59355	0.937223	1.1668	0.87537	0.98758	1.00992
MYL12A;MYL12B;MYL9	0.62977	1.103	1.1333	0.955357	0.81981	1.1164	0.98647	0.974227
PLEC	0.89279	1.0815	0.88134	0.951877	0.82223	0.72584	0.98593	0.844667
CCDC168	1.2393	0.91237	0.30448	0.818717	1.2408	0.94936	0.97631	1.05549
RPS23	1.6687	0.98194	1.1301	1.26025	1.3741	0.82357	0.97579	1.05782
TTC28	1.0393	1.0412	0.95884	1.01311	1.0917	0.95225	0.97422	1.00606
RPL10	0.76603	1.2818	1.1365	1.06144	0.71636	0.89772	0.96397	0.85935
PLEC	0.95038	1.1157	0.9452	1.00376	0.87933	0.88762	0.9592	0.908717
FAM83B	0.76996	1.0425	1.1545	0.988987	0.73542	0.91468	0.95482	0.868307
FLNC	0.67731	1.0185	1.6086	1.10147	0.55663	0.78985	0.95033	0.765603
CEP104	0.93013	1.4252	0.84631	1.06721	0.92962	1.4241	0.94226	1.09866
RPL17	0.90316	1.1103	0.92989	0.981117	0.74622	0.72719	0.93998	0.804463
RPS18	1.2063	1.3104	1.3189	1.27853	1.0999	1.1208	0.92963	1.05011
SLC25A6;SLC25A4	0.86836	1.3674	1.2646	1.16679	1.2182	1.2077	0.92648	1.11746
GPATCH8	1.1505	1.1606	1.2932	1.20143	0.9662	1.0559	0.92509	0.982397
RPS16	2.458	0.91404	0.9562	1.44275	1.8327	0.87975	0.92289	1.21178
FLNA	0.99265	1.1531	1.285	1.14358	1.316	1.169	0.91603	1.13368
PGK1;PGK2	0.09385	0.056072	0.20378	0.117901	0.18955	0.041722	0.91237	0.381214
FBRSL1	0.66622	1.1749	0.99078	0.943967	0.82146	1.5907	0.8933	1.10182
HNRNPM	0.53664	0.91968	1.2857	0.914007	0.46807	0.83215	0.89072	0.730313
SERPINB12	0.12318	0.096689	0.094356	0.104742	2.0298	0.036315	0.88713	0.984415
RPL27A	1.9388	0.91602	1.1955	1.35011	1.3232	0.62839	0.87025	0.940613
ARPC4;ARPC4-TTLL3	0.29037	0.55764	0.56175	0.46992	1.0278	1.418	0.86652	1.10411
RPL28	0.80558	1.3582	1.4203	1.19469	0.82488	1.7901	0.86194	1.15897
RPS11	1.0747	1.3347	0.97053	1.12664	1.0358	1.3724	0.85386	1.08735
PLCB3	1.0986	1.0991	1.2811	1.1596	1.4285	1.1224	0.85365	1.13485
KIDINS220	0.90198	1.2484	1.4227	1.19103	0.92809	0.98197	0.84031	0.91679
PLEC	1.318	0.97332	0.97772	1.08968	0.8624	0.81041	0.83907	0.837293
FHL2	0.72661	1.0704	1.0133	0.93677	0.86417	1.1933	0.82669	0.961387
MYO1E	0.90349	1.0467	1.087	1.0124	0.72022	0.8171	0.82509	0.78747
CSNK1D	0.76835	0.77259	2.9427	1.49455	0.58809	0.32029	0.81825	0.575543
PRDX1	0.48828	0.65501	0.56791	0.5704	0.97734	1.0065	0.81524	0.933027
CALM2;CALM1;CALM3	1.0549	0.88412	0.74676	0.89526	1.1312	1.1608	0.81233	1.03478
TTN	0.92247	0.96086	1.0657	0.98301	1.0628	1.0059	0.81071	0.959803
RPS9	0.97841	1.295	1.1946	1.156	0.9692	1.1459	0.80296	0.972687
SLC25A5	1.139	1.3653	1.2593	1.25453	1.2403	1.3958	0.80217	1.14609
HIST1H1E;HIST1H1D	0.7497	0.69902	0.92956	0.79276	3.753	0.90477	0.79373	1.81717
HSD17B4	0.25338	0.62855	1.2008	0.694243	0.36905	1.3073	0.77895	0.818433
COG3	0.89775	1.3416	1.2694	1.16958	0.78702	1.105	0.77741	0.88981
RPS8	0.62238	0.99014	1.3421	0.984873	0.78476	0.40669	0.76307	0.651507
WHAMMP3	0.86425	0.60507	0.7078	0.725707	0.83848	0.62379	0.76107	0.741113
PSMB7	2.4034	7.1615	1.9631	3.84267	1.6367	7.5445	0.74457	3.30859
UBE4A	0.93107	1.3418	1.6301	1.30099	0.86657	1.069	0.74409	0.89322
CTCF	1.0903	1.0642	1.7194	1.2913	1.184	1.1607	0.73561	1.02677
COG5	0.93653	1.1764	1.4947	1.20254	0.94037	0.95347	0.73334	0.875727
HSPA5	0.33742	0.72784	1.0822	0.71582	0.29427	0.76392	0.71761	0.591933
HSPA9	1.1417	0.93699	1.848	1.3089	0.7613	0.74565	0.71668	0.74121
MRPS15	1.3049	1.5276	0.86653	1.23301	1.1695	1.1031	0.71442	0.995673
EMD	0.94548	1.3854	1.5951	1.30866	1.0428	2.5885	0.70762	1.44631
PKM;PKM2	0.3762	0.33027	0.65753	0.454667	1.4869	1.0756	0.70136	1.08795
RAB24	1.8226	1.4801	1.4911	1.59793	1.416	1.0946	0.69858	1.06973
COG7	0.93257	1.1979	1.2878	1.13942	0.86536	1.0463	0.69257	0.868077
EIF3J	0.93708	1.5011	1.5083	1.31549	0.98587	1.237	0.68235	0.968407
COG2	0.85274	1.3661	1.2073	1.14205	0.80379	1.0777	0.66578	0.84909
LMNB1	1.1591	1.0432	1.3186	1.17363	2.3882	4.6514	0.65763	2.56574
SLC25A11	1	1.3775	1.4862	1.2879	1.1346	1.6241	0.65289	1.1372
LETM1	0.88461	1.0576	1.3545	1.0989	0.77045	0.97371	0.64402	0.79606
RPL26;KRBA2;RPL26L1	0.46105	0.85928	1.1521	0.824143	0.58405	0.75143	0.64046	0.658647
	0.63425	0.82686	0.42036	0.627157	0.61735	0.91872	0.61462	0.716897
PSMB5	2.4223	2.8169	2.5796	2.60627	2.3451	2.254	0.591	1.73003
PSMA6	1.0233	3.6334	1.8698	2.1755	1.6558	3.1234	0.55085	1.77668
RPS26;RPS26P11	4.5504	1.3506	1.0901	2.33037	3.8915	1.3609	0.53655	1.92965
FAM83H	1.1659	0.64798	0.82747	0.88045	0.94301	0.26617	0.51776	0.575647
PSMB6	2.1698	3.9583	2.408	2.84537	2.3657	3.4599	0.51135	2.11232
RPL19	0.94154	1.2906	1.6392	1.29045	1.1466	1.2782	0.49812	0.974307
SLC25A3	1.2765	1.3262	1.5155	1.37273	1.2606	1.2763	0.49205	1.00965
COG6	1.0102	1.1649	1.9221	1.36573	0.95499	0.97527	0.49126	0.807173
SFXN3	1.0531	1.1561	1.0723	1.09383	1.2248	0.91639	0.47818	0.873123
CSNK1A1	1.0262	0.86452	0.87156	0.92076	0.88337	0.43041	0.45492	0.589567
PSMB2	1.4804	2.6824	1.5216	1.8948	1.4818	2.4669	0.43149	1.46006
PCMT1	1.1289	1.3451	1.8218	1.43193	1.2383	1.2093	0.43062	0.959407
GLTSCR2	0.78667	1.0309	1.0015	0.93969	0.70533	0.97521	0.41035	0.696963
ABCD3	0.8382	1.1928	1.3832	1.13807	0.75531	1.1133	0.40928	0.759297
SLC25A18;SLC25A22	0.72716	2.0644	1.5126	1.43472	0.41564	1.1307	0.4014	0.649247
PSMB1	2.5162	4.1828	2.0899	2.92963	2.2874	3.5038	0.38656	2.05925
RPL34	2.3158	1.2934	0.25174	1.28698	2.1205	1.4854	0.38589	1.3306
COG8	1.1927	1.4599	1.5941	1.41557	0.95102	1.3277	0.38546	0.88806
FHL3	1.0874	1.5771	1.4239	1.3628	1.3147	1.4655	0.36818	1.04946
KRT17	0.18045	0.16529	0.20672	0.184153	0.25429	0.22851	0.29299	0.258597
DNM3	0.013967	0.21518	0.31156	0.180236	44.399	0.1263	0.2438	14.923
JUP	0.21688	0.16957	0.19049	0.192313	0.3573	0.22917	0.24166	0.276043
DSP	0.75543	0.16617	0.19878	0.37346	0.59883	0.20346	0.21244	0.338243
AMY1A;AMY2B;AMY2A	0.048869	0.031807	0.19009	0.0902553	0.14148	0.0086745	0.20936	0.119838
HP	3.3498	0.26315	0.51523	1.37606	0.28081	0.013	0.19733	0.163713
LRP1	0.25672	0.1276	0.268	0.21744	0.23093	0.10578	0.12428	0.153663
ANXA2;ANXA2P2	0.18616	0.31605	0.1596	0.220603	0.34512	0.83327	0.11483	0.431073
	0.039514	0.0050708	0.22015	0.0882449	0.12066	0.054614	0.10628	0.0938513
IGHG2	0.043678	0.088736	0.11037	0.080928	0.013259	0.054656	0.10004	0.055985
CASP14	0.021196	0.17289	0.10943	0.101172	0.40151	0.096479	0.099883	0.199291
DSG1	0.024844	0.035146	0.12322	0.06107	0.062593	0.14589	0.076748	0.095077
ARG1	0.068516	0.2762	0.14256	0.162425	0.071056	0.3316	0.06576	0.156139
TF	0.064817	0.04826	0.12205	0.0783757	0.076004	0.031973	0.056743	0.0549067
IGHA1	0.031782	0.024442	0.11816	0.058128	0.055135	0.020699	0.045261	0.040365
S100A9	0.085179	0.061833	0.059528	0.0688467	0.26511	0.0165	0.033075	0.104895
ITIH4	0.071643	0.046255	0.031209	0.0497023	0.037288	0.040338	0.029452	0.0356927
HLA-DOA	0.13427	0.65288	1.11	0.632383	0.018026	0.059008	0.028956	0.03533
IGHG1	0.023064	0.060051	0.087763	0.0569593	0.012479	0.070498	0.028067	0.0370147
MLK4	0.99359	2.0168	0.057961	1.02278	1.1436	1.7193	0.023984	0.962295
IGKC	0.064487	0.088752	0.090764	0.0813343	0.0274	0.003394	0.023861	0.0182183
TGM3	0.91393	0.38272	0.11054	0.469063	0.046927	0.15657	0.023708	0.075735
AZGP1	0.10468	0.088649	0.13835	0.11056	0.15384	0.06642	0.023538	0.081266
IGLL5;IGLC1	0.029774	0.020154	0.0048133	0.0182471	0.018444	0.0045277	0.021592	0.0148546
LTF	0.044296	0.16821	0.087632	0.100046	0.02274	0.030974	0.020135	0.0246163
S100A8	0.052849	0.021224	0.025606	0.0332263	1.3369	0.0070414	0.019684	0.454542
FN1	0.11257	0.089583	0.1184	0.106851	0.029714	0.0079092	0.019235	0.0189527
VWA3A	0.00028308	0.00046473	0.0022264	0.000991403	0.00094606	0.0064165	0.017336	0.00823285
HPX	0.042451	0.024463	0.043661	0.0368583	0.019391	0.010489	0.012439	0.0141063
DSC1	0.20062	0.17203	0.18727	0.18664	0.069148	0.013042	0.012238	0.031476
IGKV4-1	0.0027544	0.0098991	0.013739	0.0087975	0.11531	0.015339	0.0065053	0.0457181
LYZ	0.022089	0.014954	0.0099177	0.0156536	0.029533	0.026856	0.0054153	0.0206014
CASP8AP2	0.0028211	0.0085154	0.0079558	0.00643077	0.017978	0.02208	0.0045724	0.0148768
DCD	0.018722	0.025703	0.056634	0.0336863	0.011139	0.0083721	0.0045147	0.0080086
PHF14	0.028549	0.05861	0.029351	0.0388367	0.002861	0.090601	0.002832	0.032098
