# Supplementary material for: UBB pseudogene 4 encodes functional ubiquitin variants
Source: Nat Commun. 2020 Mar 11;11:1306. doi: 10.1038/s41467-020-15090-6 (PMC7066184; doi:10.1038/s41467-020-15090-6)
Supplement: Supplementary file 5 — Supplementary Data 2 [file 41467_2020_15090_MOESM5_ESM.xlsx]

## Sheet: Quantification for paper_total 
Peptide	Replicate	Peptide Peak Found Ratio	Peptide Retention time	Ratio to Standard	Std (fmol/ug)	fmol Ub or KEKS peptide/ug of total protein	Notes
IQDEEGIPPDQQR	HeLa WT Tims-TOF N1	0.88	8.99	0.0356	2.1875	0.077875	10fmol heavy peptide/1ug peptide
IQDEEGIPPDQQR	HeLa WT Tims-TOF N2	0.9	9.52	0.0217	3.565	0.0773605	10fmol heavy peptide/1ug peptide
IQDEEGIPPDQQR	HeLa WT QExactive N1	0.71	13.39	0.0798	2.1875	0.174562	10fmol heavy peptide/1ug peptide
IQDEEGIPPDQQR	HeLa WT QExactive N2	0.81	13.19	0.0525	3.565	0.187162	10fmol heavy peptide/1ug peptide
IQDEEGIPPDQQR	HeLa WT QExactive PRM V4	0.71	12.68	0.1234	6.666	0.822584	10fmol heavy peptide/1.5ug peptide
IQDEEGIPPDQQR	HeLa WT TripleQuad	0.13	4.19	0.0315	0.50949	0.0160489	1.53ng/ml UbKEKS internal standard (IS) peptide
IQDEEGIPPDQQR	HeLa 4.3 Tims-TOF N1	0.96	8.88	0.0068	2.71137	0.0184373	10fmol heavy peptide/1ug peptide
IQDEEGIPPDQQR	HeLa 4.3 Tims-TOF N2	0.81	9.81	0.0232	2.41	0.055912	10fmol heavy peptide/1ug peptide
IQDEEGIPPDQQR	HeLa 4.3 QExactive N1	0.71	13.31	0.0249	2.71137	0.0675131	10fmol heavy peptide/1ug peptide
IQDEEGIPPDQQR	HeLa 4.3 QExactive N2	0.77	13.36	0.0403	2.41	0.097123	10fmol heavy peptide/1ug peptide
IQDEEGIPPDQQR	HeLa 4.3 TripleQuad	0.13	4.19	0.0318	0.50949	0.0162018	1.53ng/ml UbKEKS internal standard (IS) peptide
EGIPPDQQR	HeLa WT QExactive PRM V4	0.88	12.37	21.3638	6.666	142.411	10fmol heavy peptide/1.5ug peptide
EGIPPDQQR	HeLa WT TripleQuad	0.19	3.96	4.3164	1.7649	7.61801	5.3ng/ml Ub internal standard (IS) peptide
EGIPPDQQR	HeLa 4.3 TripleQuad	0.19	3.96	5.3283	1.7649	9.40392	5.3ng/ml Ub internal standard (IS) peptide
