# Supplementary material for: UBB pseudogene 4 encodes functional ubiquitin variants
Source: Nat Commun. 2020 Mar 11;11:1306. doi: 10.1038/s41467-020-15090-6 (PMC7066184; doi:10.1038/s41467-020-15090-6)
Supplement: Supplementary file 6 — Supplementary Data 3 [file 41467_2020_15090_MOESM6_ESM.xlsx]

## Sheet: Quantification
Peptide	Protein	Replicate	Peptide Peak Found Ratio	Peptide Retention Time	Ratio To Standard	Ratio normalised to Ub
EGIPPDQQR	tr|B4DV12|B4DV12_HUMAN	4.3 LMNA N1	0.83	13.51	3.4602	1
EGIPPDQQR	tr|B4DV12|B4DV12_HUMAN	4.3 LMNA N2	0.83	12.83	2.8967	1
EGIPPDQQR	tr|B4DV12|B4DV12_HUMAN	4.3 LMNA N3	0.83	12.57	3.2575	1
EGIPPDQQR	tr|B4DV12|B4DV12_HUMAN	4.3 LMNA N4	0.83	12.8	9.4368	1
EGIPPDQQR	tr|B4DV12|B4DV12_HUMAN	4.3 LMNB2 N1	0.83	12.8	5.6157	1
EGIPPDQQR	tr|B4DV12|B4DV12_HUMAN	4.3 LMNB2 N2	0.78	12.71	3.9676	1
EGIPPDQQR	tr|B4DV12|B4DV12_HUMAN	4.3 LMNB2 N3	0.83	13.69	8.6148	1
EGIPPDQQR	tr|B4DV12|B4DV12_HUMAN	4.3 LMNB2 N4	0.78	13.06	11.0379	1
EGIPPDQQR	tr|B4DV12|B4DV12_HUMAN	WT LMNA N1	0.83	14.09	2.0288	1
EGIPPDQQR	tr|B4DV12|B4DV12_HUMAN	WT LMNA N2	0.94	12.89	3.3742	1
EGIPPDQQR	tr|B4DV12|B4DV12_HUMAN	WT LMNA N3	0.72	12.54	2.6987	1
EGIPPDQQR	tr|B4DV12|B4DV12_HUMAN	WT LMNA N4	0.67	12.77	2.618	1
EGIPPDQQR	tr|B4DV12|B4DV12_HUMAN	WT LMNB2 N1	0.72	14.03	16.4466	1
EGIPPDQQR	tr|B4DV12|B4DV12_HUMAN	WT LMNB2 N2	0.89	12.8	5.1064	1
EGIPPDQQR	tr|B4DV12|B4DV12_HUMAN	WT LMNB2 N3	0.78	12.57	3.4201	1
EGIPPDQQR	tr|B4DV12|B4DV12_HUMAN	WT LMNB2 N4	0.78	12.86	15.6153	1
IQDEEGIPPDQQR	tr|IP_710742.1|UBBP42_HUMAN	4.3 LMNA N1	1	13.96	0.0588	0.0169932
IQDEEGIPPDQQR	tr|IP_710742.1|UBBP42_HUMAN	4.3 LMNA N2	1	13.27	0.0459	0.0158456
IQDEEGIPPDQQR	tr|IP_710742.1|UBBP42_HUMAN	4.3 LMNA N3	0.94	12.56	0.0621	0.0190637
IQDEEGIPPDQQR	tr|IP_710742.1|UBBP42_HUMAN	4.3 LMNA N4	1	12.9	0.0508	0.00538318
IQDEEGIPPDQQR	tr|IP_710742.1|UBBP42_HUMAN	4.3 LMNB2 N1	0.94	13.24	0.0758	0.0134979
IQDEEGIPPDQQR	tr|IP_710742.1|UBBP42_HUMAN	4.3 LMNB2 N2	1	12.72	0.1096	0.0276238
IQDEEGIPPDQQR	tr|IP_710742.1|UBBP42_HUMAN	4.3 LMNB2 N3	1	14.13	0.2109	0.0244811
IQDEEGIPPDQQR	tr|IP_710742.1|UBBP42_HUMAN	4.3 LMNB2 N4	1	13.02	0.1198	0.0108535
IQDEEGIPPDQQR	tr|IP_710742.1|UBBP42_HUMAN	WT LMNA N1	1	14.16	0.1439	0.0709286
IQDEEGIPPDQQR	tr|IP_710742.1|UBBP42_HUMAN	WT LMNA N2	1	13.4	0.1273	0.0377275
IQDEEGIPPDQQR	tr|IP_710742.1|UBBP42_HUMAN	WT LMNA N3	0.94	12.56	0.0469	0.0173787
IQDEEGIPPDQQR	tr|IP_710742.1|UBBP42_HUMAN	WT LMNA N4	1	12.96	0.1308	0.0499618
IQDEEGIPPDQQR	tr|IP_710742.1|UBBP42_HUMAN	WT LMNB2 N1	1	13.99	0.8482	0.051573
IQDEEGIPPDQQR	tr|IP_710742.1|UBBP42_HUMAN	WT LMNB2 N2	1	13.27	0.2588	0.0506815
IQDEEGIPPDQQR	tr|IP_710742.1|UBBP42_HUMAN	WT LMNB2 N3	0.94	12.47	0.1628	0.0476009
IQDEEGIPPDQQR	tr|IP_710742.1|UBBP42_HUMAN	WT LMNB2 N4	1	12.99	0.3582	0.022939
