# Supplementary material for: UBB pseudogene 4 encodes functional ubiquitin variants
Source: Nat Commun. 2020 Mar 11;11:1306. doi: 10.1038/s41467-020-15090-6 (PMC7066184; doi:10.1038/s41467-020-15090-6)
Supplement: Supplementary file 8 — Source Data [file 41467_2020_15090_MOESM8_ESM.xlsx]

## Sheet: Figure 2c
Figure 2c

## Sheet: Figure 2d
Figure 2d

## Sheet: Figure 2e
Figure 2e
HA-Ub											HA-UBBP4B1
	HA			DAPI			Merge					HA
Untreated											Untreated
Mg132											Mg132

## Sheet: Figure 3a
Figure 3a

## Sheet: Figure 4a
Figure 4a

## Sheet: Figure 4b
Figure 4b

## Sheet: Figure 4d
Figure 4d
	HeLa WT								HeLa 2.7								HeLa 4.3
1	1	1	1	1	1	1	1	1	1	1	1	1	1	1	1	1	1	1	1	1	1	1	1	1
2	2.44722	2.62443	2.28216	2.39895	3.15159	3.17258	3.08923	2.95845	1.99117	1.81404	1.52581	1.53095	1.87544	1.83833	2.51328	2.41506	1.86298	1.86917	1.93884	1.93884	1.95188	2.13521	2.28974	2.17827
3	7.48505	7.58566	6.15075	6.29573	7.73925	8.35347	10.2332	8.86976	4.23748	3.99123	2.77722	2.63324	4.11245	3.77176	5.22538	5.81325	4.7767	4.98802	4.25164	4.20923	4.71389	5.00428	5.24313	5.20844
4	16.0925	16.8537	19.2539	20.1051	30.4754	29.7804	27.5771	26.5792	10.6856	9.41711	5.49305	5.17393	9.89779	9.79924	12.6189	14.1307	11.5748	12.3297	10.3714	9.80137	13.0038	13.3117	13.8032	13.134

## Sheet: Figure 4e
Figure 4e
	DAPI				LaminA
Control
Clone 2.7
Clone 4.3

## Sheet: Figure 4f
Figure 4f
		DAPI			Nucleolin
Control
Clone 2.7
Clone 4.3

## Sheet: Figure 4g
Figure 4g
	Control			2.7			4.3
	0.170204	0.047521	0.10632	0.17121	0.111598	0.090078	0.187373	0.159135	0.023867
	0.10791	0.084212	0.068795	0.141441	0.131109	0.126915	0.112139	0.163647	0.08258
	0.064721	0.100607	0.101338	0.165144	0.125732	0.105406	0.232803	0.194713	0.180405
	0.14541	0.077046	0.093688	0.162844	0.119163	0.121424	0.153494	0.176709	0.033575
	0.083195	0.102815	0.072245	0.137087	0.140183	0.097928	0.168538	0.107054	0.157078
	0.144815	0.030008	0.081128	0.076877	0.123975	0.156562	0.170524	0.130569	0.1022
	0.094354	0.097568	0.065872	0.042061	0.13683	0.160107	0.17311	0.14253	0.062307
	0.142248	0.103122	0.168751	0.149037	0.166288	0.134568	0.152526	0.150341	0.144703
	0.109906	0.122601	0.133418	0.154146	0.167097	0.124436	0.136669	0.173228	0.126373
	0.101975	0.134298	0.145374	0.174463	0.148595	0.053336	0.182792	0.17597	0.109049
	0.155934	0.122293	0.118707	0.164196	0.178051	0.145393	0.166285	0.187182	0.155349
	0.128603	0.163264	0.146452	0.138415	0.156238	0.063874	0.13418	0.138107	0.131793
	0.177033	0.11539	0.130218	0.163034	0.112051	0.074048	0.211243	0.16657	0.154807
	0.041656	0.107949	0.13825	0.15	0.177737	0.128609	0.206637	0.137159	0.116386
	0.058552	0.130806	0.093191	0.02322	0.179374	0.111228	0.133705	0.130197	0.168935
	0.181602	0.167323	0.167802	0.177506	0.141761	0.066773	0.199415	0.142507	0.141613
	0.102144	0.152252	0.156042	0.237462	0.136156	0.15795	0.192806	0.1464	0.17261
	0.168744	0.135131	0.14606	0.188831	0.164122	0.143536	0.250753	0.164863	0.138168
	0.161179	0.186633	0.158579	0.215351	0.153857	0.128245	0.148027	0.182278	0.138182
	0.127287	0.154652	0.144797	0.161498	0.133827	0.143068	0.172166	0.165519	0.179795
	0.151984	0.145664	0.146857	0.11848	0.143158	0.15342	0.182213	0.198759	0.134381
	0.180064	0.065868	0.182148	0.106711	0.107197	0.125155	0.229575	0.134692	0.08003
	0.168313	0.159115	0.220694	0.132151	0.137609	0.064311	0.193878	0.158583	0.163311
	0.175473	0.130646	0.140957	0.096561	0.136754	0.164901	0.181635	0.156299	0.115251
	0.135066	0.144656	0.111762	0.121287	0.158034	0.111522	0.201637	0.151564	0.120143
	0.118774	0.109879	0.223135	0.178744	0.1096	0.19288	0.174918	0.168657	0.131884
	0.121725	0.115577	0.124492	0.165705	0.100127	0.088265	0.189239	0.160813	0.174852
	0.12078	0.125585	0.17027	0.176388	0.12193	0.202364	0.215054	0.160422	0.156134
	0.118613	0.10568	0.158459	0.137942	0.13768	0.145499	0.219585	0.112466	0.142198
	0.107123	0.123617	0.17512	0.147697	0.18264	0.153063	0.154934	0.148682	0.146225
	0.141927	0.169061	0.121158	0.13487	0.152618	0.175906	0.138125	0.128931	0.124601
	0.126744	0.124082	0.179657	0.151438	0.157722	0.16348	0.196824	0.173415	0.161558
	0.060416	0.116592	0.179122	0.179996	0.142026	0.177132	0.17167	0.158006	0.156675
	0.164901	0.115374	0.188801	0.207099	0.064562	0.171807	0.159437	0.130087	0.105123
	0.146574	0.104071	0.108722	0.142323	0.166008	0.111963	0.169702	0.133947	0.132061
	0.096065	0.062658	0.17711	0.098793	0.167273	0.087417	0.155411	0.163024	0.085239
	0.089847	0.117871	0.178406	0.141822	0.22729	0.193716	0.154613	0.146325	0.148053
	0.181202	0.048104	0.167792	0.14068	0.146589	0.130345	0.183728	0.161584	0.153728
	0.153879	0.095697	0.157257	0.22635	0.122296	0.138926	0.183008	0.129188	0.126481
	0.166017	0.069881	0.152608	0.233312	0.179337	0.16246	0.192152	0.151109	0.130607
	0.125503	0.109021	0.158304	0.184115	0.137698	0.174831	0.15714	0.128501	0.121826
	0.177118	0.067546	0.137203	0.054332	0.175252	0.220881	0.151634	0.120851	0.130443
	0.132566	0.088379	0.195049	0.164163	0.17875	0.199053	0.214075	0.141043	0.170908
	0.056572	0.095483	0.159442	0.183323	0.209835	0.157225	0.188846	0.137852	0.135309
	0.106338	0.092792	0.161119	0.183327	0.221845	0.166352	0.179498	0.135637	0.132355
	0.061133	0.126447	0.141259	0.09278	0.272022	0.162565	0.094919	0.132515	0.138705
	0.095435	0.142316	0.230301	0.181998	0.212247	0.089719	0.207749	0.126072	0.108408
	0.121082	0.125786	0.197694	0.162817	0.200413	0.154502	0.184473	0.153844	0.127067
	0.172483	0.102652	0.200215	0.149526	0.18151	0.163317	0.157821	0.162725	0.05689
	0.057688	0.103169	0.182311	0.195618	0.252864	0.161587	0.119423	0.166404	0.132932
	0.199123	0.134548	0.175361	0.121286	0.212391	0.139609	0.174918	0.158327	0.123513
	0.183051	0.130978	0.170649	0.192207	0.200892	0.1364	0.228478	0.134832	0.157651
	0.169575	0.115224	0.231043	0.111885	0.203606	0.15228	0.196415	0.128945	0.127868
	0.131868	0.147519	0.1382	0.126439	0.179906	0.158005	0.119879	0.161536	0.158254
	0.020454	0.134471	0.069621	0.16938	0.140758	0.172429	0.128442	0.12319	0.14113
	0.093056	0.162202	0.064053	0.107077	0.128375	0.147301	0.165395	0.129612	0.123977
	0.121558	0.123273	0.091316	0.176181	0.139713	0.130354	0.130015	0.138592	0.099157
	0.053615	0.158198	0.079795	0.196847	0.225066	0.112437	0.176477	0.135328	0.129433
	0.107318	0.152888	0.088763	0.136867	0.174143	0.160707	0.147701	0.151418	0.056614
	0.067522	0.161868	0.05698	0.109785	0.186061	0.146817	0.183034	0.127971	0.076298
	0.125518	0.161995	0.026135	0.14809	0.147659	0.156663	0.043164	0.178239	0.091658
	0.086375	0.129876	0.056049	0.211004	0.164881	0.180419	0.113328	0.174788	0.09715
	0.084965	0.128546	0.058076	0.177103	0.160194	0.179749	0.161331	0.143043	0.116901
	0.109242	0.151319	0.041642	0.104343	0.202348	0.188328	0.175374	0.148709	0.141595
	0.11731	0.170124	0.05349	0.11525	0.215201	0.14017	0.115587	0.147942	0.092948
	0.15258	0.144521	0.055987	0.182663	0.162586	0.159443	0.172657	0.097846	0.111262
	0.146072	0.130952	0.11935	0.083924	0.18708	0.153825	0.186853	0.130454	0.082572
	0.090295	0.151148	0.100712	0.214299	0.15556	0.173386	0.150546	0.031545	0.092928
	0.145117	0.180957	0.113021	0.148834	0.12052	0.196412	0.210603	0.157895	0.125653
	0.092758	0.198877	0.063892	0.147418	0.155705	0.167151	0.183488	0.098287	0.133338
	0.114999	0.197515	0.111626	0.207893	0.181874	0.157156	0.176019	0.025197	0.133363
	0.081617	0.154021	0.131417	0.185008	0.183847	0.149402	0.154691	0.109865	0.11846
	0.100148	0.189879	0.127934	0.193691	0.184418	0.161156	0.152364	0.153312	0.088135
	0.108218	0.178113	0.099628	0.16957	0.164119	0.179348	0.185728	0.169958	0.102427
	0.101851	0.148915	0.125306	0.173965	0.214963	0.164697	0.217166	0.122302	0.096186
	0.158785	0.143448	0.156445	0.225966	0.203293	0.192722	0.247164	0.136963	0.14292
	0.156033	0.133644	0.105235	0.186588	0.16924	0.165483	0.174774	0.136577	0.116187
	0.135209	0.137969	0.067865	0.098684	0.138574	0.168872	0.174141	0.133867	0.13528
	0.089721	0.223243	0.137314	0.145661	0.202759	0.181115	0.162331	0.13357	0.123362
	0.184341	0.12075	0.015068	0.14645	0.176965	0.209858	0.13138	0.127179	0.117564
	0.13445	0.103923	0.147354	0.133964	0.21407	0.184614	0.1989	0.142778	0.150204
	0.044224	0.144355	0.119879	0.044016	0.167578	0.138847	0.123508	0.12783	0.126077
	0.046388	0.13708	0.100365	0.126996	0.071636	0.184633	0.144616	0.135974	0.05571
	0.100085	0.087099	0.082329	0.169279	0.128628	0.179174	0.125995	0.139615	0.122482
	0.229623	0.131615	0.097729	0.196658	0.209112	0.201738	0.135083	0.141469	0.096472
	0.124968	0.089448	0.128985	0.152487	0.187132	0.187023	0.110357	0.107105	0.070038
	0.148508	0.11161	0.132098	0.140116	0.17696	0.164207	0.078923	0.052624	0.123076
	0.081335	0.157366	0.119939	0.171971	0.184894	0.05453	0.164785	0.072579	0.136889
	0.11911	0.16068	0.180102	0.140968	0.205313	0.200118	0.163993	0.129526	0.137332
	0.063426	0.177719	0.177188	0.156102	0.189093	0.157342	0.168702	0.123141	0.106937

[truncated: 2 more sheets: Figure 5c, Supplemetary Figure 8]
